# Supplementary material for: 2-Amino­pyridinium trans-diaqua­bis­(oxalato-κ2 O,O)chromate(III)
Source: Acta Crystallogr Sect E Struct Rep Online. 2012 Oct 6;68(Pt 11):m1325–6. doi: 10.1107/S1600536812040950 (PMC3515093; doi:10.1107/S1600536812040950)
Supplement: Supplementary file 1 [file e-68-m1325-sup1.cif]

##############################################################################
#                                                                            #
# This CIF contains the data in a paper accepted for publication in          #
# Acta Crystallographica Section E. It conforms to the requirements of       #
# Notes for Authors for Acta Crystallographica Section E, and has been       #
# peer reviewed under the auspices of the IUCr Commission on Journals.       #
#                                                                            #
# Full details of the Crystallographic Information File format               #
# are given in the paper "The Crystallographic Information File (CIF):       #
# a New Standard Archive File for Crystallography" by S. R. Hall, F. H.      #
# Allen and I. D. Brown [Acta Cryst. (1991), A47, 655-685].                  #
#                                                                            #
# The current version of the core CIF dictionary is obtainable from          #
# ftp://ftp.iucr.org/pub/cif_core.dic.                                       #
#                                                                            #
# Software is freely available for graphical display of the structure(s)     #
# in this CIF. For information consult the CIF software page                 #
# http://www.iucr.org/resources/cif/software.                                #
#                                                                            #
# This file may be used for bona fide research purposes within the           #
# scientific community so long as proper attribution is given to the journal # 
# article from which it was obtained.                                        #
#                                                                            #
##############################################################################
data_I
_audit_creation_method     SHELXL97
_chemical_name_systematic
;
2-Aminopyridinium
<i>trans</i>-diaquabis(oxalato-\k^2^<i>O</i>,<i>O</i>)chromate(III)
;
_chemical_name_common     ?
_chemical_formula_moiety     'C4 H4 Cr O10, C5 H7 N2'
_chemical_formula_sum     'C9 H11 Cr N2 O10'
_chemical_formula_iupac     '(C5 H7 N2) [Cr (H2 O)2 (C2 O4)2]'
_chemical_formula_weight     359.20
_chemical_melting_point     ?
_symmetry_cell_setting     monoclinic
_symmetry_space_group_name_H-M     'I a'
_symmetry_space_group_name_Hall     'I -2ya'
loop_
    _symmetry_equiv_pos_as_xyz
    'x, y, z'
    'x+1/2, -y, z'
    'x+1/2, y+1/2, z+1/2'
    'x+1, -y+1/2, z+1/2'
_cell_length_a     6.8627(14)
_cell_length_b     19.434(4)
_cell_length_c     9.854(2)
_cell_angle_alpha     90.00
_cell_angle_beta     99.90(3)
_cell_angle_gamma     90.00
_cell_volume     1294.7(5)
_cell_formula_units_Z     4
_cell_measurement_reflns_used     3716
_cell_measurement_theta_min     2.35
_cell_measurement_theta_max     30.66
_cell_measurement_temperature     100(2)
_exptl_crystal_description     prism
_exptl_crystal_colour     blue
_exptl_crystal_size_max     0.23
_exptl_crystal_size_mid     0.15
_exptl_crystal_size_min     0.10
_exptl_crystal_density_diffrn     1.843
_exptl_crystal_density_meas     ?
_exptl_crystal_density_method     'not measured'
_exptl_crystal_F_000     732
_exptl_absorpt_coefficient_mu     0.944
_exptl_absorpt_correction_type     multi-scan
_exptl_absorpt_process_details     '(SADABS; Bruker, 2004)'
_exptl_absorpt_correction_T_min     0.811
_exptl_absorpt_correction_T_max     0.912
_exptl_special_details
;
A mixture of 2-aminopyridine (1 mmol, 100 mg) and oxalic acid (2 mmol, 260 mg)
was dissolved in 30 ml of ethanol. An aqueous solution (20 ml) of CrCl3.6H2O
(1 mmol, 266.5 mg) was added in successive small portions and stirred for 4 h
continuously. The final blue-violet solution obtained was left at room
temperature and crystals suitable for X-ray diffraction were obtained after a
few days.
;
_diffrn_ambient_temperature     100(2)
_diffrn_radiation_type     MoK\a
_diffrn_radiation_wavelength     0.71073
_diffrn_radiation_source     'fine-focus sealed tube'
_diffrn_radiation_monochromator     graphite
_diffrn_measurement_device_type     'Bruker SMART APEX CCD'
_diffrn_measurement_method     '\f and \w'
_diffrn_detector_area_resol_mean     ?
_diffrn_reflns_number     9645
_diffrn_reflns_av_R_equivalents     0.0346
_diffrn_reflns_av_sigmaI/netI     0.0449
_diffrn_reflns_theta_min     2.35
_diffrn_reflns_theta_max     30.66
_diffrn_reflns_theta_full     25.00
_diffrn_measured_fraction_theta_max     0.956
_diffrn_measured_fraction_theta_full     0.999
_diffrn_reflns_limit_h_min     -9
_diffrn_reflns_limit_h_max     9
_diffrn_reflns_limit_k_min     -27
_diffrn_reflns_limit_k_max     26
_diffrn_reflns_limit_l_min     -13
_diffrn_reflns_limit_l_max     13
_diffrn_standards_number     ?
_diffrn_standards_interval_count     ?
_diffrn_standards_interval_time     ?
_diffrn_standards_decay_%     ?
_refine_special_details
;
Refinement of <i>F</i>^2^ against ALL reflections. The weighted <i>R</i>-factor
<i>wR</i> and goodness of fit <i>S</i> are based on <i>F</i>^2^, conventional
<i>R</i>-factors <i>R</i> are based on <i>F</i>, with <i>F</i> set to zero for
negative <i>F</i>^2^. The threshold expression of <i>F</i>^2^ >
2\s(<i>F</i>^2^) is used only for calculating <i>R</i>-factors(gt) <i>etc</i>.
and is not relevant to the choice of reflections for refinement.
<i>R</i>-factors based on <i>F</i>^2^ are statistically about twice as large
as those based on <i>F</i>, and <i>R</i>-factors based on ALL data will be
even larger.
;
_reflns_number_total     3716
_reflns_number_gt     3391
_reflns_threshold_expression     I>2\s(I)
_refine_ls_structure_factor_coef     Fsqd
_refine_ls_matrix_type     full
_refine_ls_R_factor_all     0.0433
_refine_ls_R_factor_gt     0.0386
_refine_ls_wR_factor_gt     0.0848
_refine_ls_wR_factor_ref     0.0878
_refine_ls_goodness_of_fit_ref     1.041
_refine_ls_restrained_S_all     1.040
_refine_ls_number_reflns     3716
_refine_ls_number_parameters     241
_refine_ls_number_restraints     21
_refine_ls_hydrogen_treatment     mixed
_refine_ls_weighting_scheme     calc
_refine_ls_weighting_details
         'calc w=1/[\s^2^(Fo^2^)+(0.0372P)^2^+2.2822P] where P=(Fo^2^+2Fc^2^)/3'
_atom_sites_solution_hydrogens     geom
_atom_sites_solution_primary     direct
_atom_sites_solution_secondary     difmap
_refine_ls_shift/su_max_lt     0.001
_refine_ls_shift/su_mean     0.000
_refine_diff_density_max     0.517
_refine_diff_density_min     -0.299
_refine_ls_extinction_method     none
_refine_ls_extinction_coef     ?
_refine_ls_abs_structure_details     'Flack (1983), 1793 Friedel pairs'
_refine_ls_abs_structure_Flack     0.25(2)
loop_
    _atom_type_symbol
    _atom_type_description
    _atom_type_scat_dispersion_real
    _atom_type_scat_dispersion_imag
    _atom_type_scat_source
    'C' 'C' 0.0033 0.0016
                         'International Tables Vol C Tables 4.2.6.8 and 6.1.1.4'
    'H' 'H' 0.0000 0.0000
                         'International Tables Vol C Tables 4.2.6.8 and 6.1.1.4'
    'N' 'N' 0.0061 0.0033
                         'International Tables Vol C Tables 4.2.6.8 and 6.1.1.4'
    'O' 'O' 0.0106 0.0060
                         'International Tables Vol C Tables 4.2.6.8 and 6.1.1.4'
    'Cr' 'Cr' 0.3209 0.6236
                         'International Tables Vol C Tables 4.2.6.8 and 6.1.1.4'
_computing_data_collection     'APEX2 (Bruker, 2004)'
_computing_cell_refinement     'SAINT (Bruker, 2004)'
_computing_data_reduction     'SAINT (Bruker, 2004)'
_computing_structure_solution     'SHELXS97 (Sheldrick, 2008)'
_computing_structure_refinement     'SHELXL97 (Sheldrick, 2008)'
_computing_molecular_graphics     'DIAMOND (Brandenburg, 2010)'
_computing_publication_material     'WinGX Farrugia (1999)'
loop_
    _atom_site_type_symbol
    _atom_site_label
    _atom_site_fract_x
    _atom_site_fract_y
    _atom_site_fract_z
    _atom_site_U_iso_or_equiv
    _atom_site_adp_type
    _atom_site_calc_flag
    _atom_site_refinement_flags
    _atom_site_occupancy
    _atom_site_symmetry_multiplicity
    _atom_site_disorder_assembly
    _atom_site_disorder_group
    Cr Cr1 0.19814(16) 0.342519(16) 0.68436(13) 0.01109(9) Uani d . 1 1 . .
    C C11 0.2455(5) 0.48129(16) 0.7396(4) 0.0177(7) Uani d . 1 1 . .
    C C12 0.1032(5) 0.47555(17) 0.6004(3) 0.0195(7) Uani d . 1 1 . .
    O O11 0.2936(4) 0.53790(12) 0.7885(3) 0.0321(6) Uani d . 1 1 . .
    O O12 0.0359(4) 0.52679(12) 0.5348(3) 0.0282(6) Uani d . 1 1 . .
    O O14 0.3031(4) 0.42294(13) 0.7934(3) 0.0183(5) Uani d . 1 1 . .
    O O13 0.0649(4) 0.41336(12) 0.5602(3) 0.0180(5) Uani d . 1 1 . .
    C C21 0.2715(5) 0.20807(17) 0.7621(3) 0.0135(6) Uani d . 1 1 . .
    C C22 0.1519(5) 0.20649(17) 0.6142(4) 0.0145(6) Uani d . 1 1 . .
    O O22 0.0979(3) 0.26575(12) 0.5654(2) 0.0155(5) Uani d . 1 1 . .
    O O21 0.3152(3) 0.26885(12) 0.8085(2) 0.0134(5) Uani d . 1 1 . .
    O O24 0.3136(5) 0.15470(11) 0.8242(3) 0.0221(7) Uani d . 1 1 . .
    O O23 0.1161(5) 0.15033(11) 0.5525(3) 0.0201(6) Uani d . 1 1 . .
    O OW1 -0.0319(4) 0.33987(10) 0.7854(3) 0.0145(5) Uani d D 1 1 . .
    O OW2 0.4360(4) 0.34394(10) 0.5912(3) 0.0180(5) Uani d D 1 1 . .
    N N1 0.2574(5) 0.01644(13) 0.7419(4) 0.0213(9) Uani d PD 0.800(7) 1 A 1
    H H1A 0.3224 0.0271 0.8241 0.026 Uiso calc PR 0.800(7) 1 A 1
    H H1B 0.2100 0.0492 0.6839 0.026 Uiso calc PR 0.800(7) 1 A 1
    N N2 0.3078(5) -0.09776(18) 0.7994(3) 0.0141(8) Uani d PD 0.800(7) 1 A 1
    H H2 0.3733 -0.0840 0.8794 0.017 Uiso calc PR 0.800(7) 1 A 1
    C C1 0.2309(6) -0.04927(14) 0.7051(4) 0.0134(8) Uani d PD 0.800(7) 1 A 1
    C C6 0.1323(6) -0.0728(2) 0.5772(4) 0.0150(8) Uani d PD 0.800(7) 1 A 1
    H H6 0.0779 -0.0409 0.5080 0.018 Uiso calc PR 0.800(7) 1 A 1
    C C5 0.1146(6) -0.1417(2) 0.5524(4) 0.0180(9) Uani d PD 0.800(7) 1 A 1
    H H5 0.0494 -0.1574 0.4650 0.022 Uiso calc PR 0.800(7) 1 A 1
    C C4 0.1916(6) -0.19022(15) 0.6546(4) 0.0161(9) Uani d PD 0.800(7) 1 A 1
    H H4 0.1756 -0.2382 0.6383 0.019 Uiso calc PR 0.800(7) 1 A 1
    C C3 0.2877(6) -0.1664(2) 0.7750(4) 0.0152(9) Uani d PD 0.800(7) 1 A 1
    H H3 0.3429 -0.1980 0.8447 0.018 Uiso calc PR 0.800(7) 1 A 1
    N N1A 0.161(2) 0.0179(4) 0.6157(15) 0.031(4) Uiso d PD 0.200(7) 1 A 2
    H H1A1 0.2089 0.0479 0.6796 0.037 Uiso calc PR 0.200(7) 1 A 2
    H H1A2 0.0995 0.0323 0.5348 0.037 Uiso calc PR 0.200(7) 1 A 2
    N N2A 0.275(2) -0.0690(6) 0.7682(10) 0.021(3) Uiso d PD 0.200(7) 1 A 2
    H H2A1 0.3211 -0.0370 0.8285 0.025 Uiso calc PR 0.200(7) 1 A 2
    C C1A 0.180(2) -0.0492(4) 0.6414(12) 0.011(3) Uiso d PD 0.200(7) 1 A 2
    C C6A 0.101(2) -0.1015(6) 0.5499(9) 0.007(3) Uiso d PD 0.200(7) 1 A 2
    H H6A 0.0292 -0.0900 0.4617 0.009 Uiso calc PR 0.200(7) 1 A 2
    C C5A 0.129(3) -0.1687(5) 0.5876(14) 0.024(5) Uiso d PD 0.200(7) 1 A 2
    H H5A 0.0816 -0.2039 0.5234 0.028 Uiso calc PR 0.200(7) 1 A 2
    C C4A 0.227(2) -0.1868(5) 0.7210(16) 0.020(4) Uiso d PD 0.200(7) 1 A 2
    H H4A 0.2377 -0.2335 0.7498 0.024 Uiso calc PR 0.200(7) 1 A 2
    C C3A 0.303(2) -0.1361(7) 0.8054(11) 0.018(4) Uiso d PD 0.200(7) 1 A 2
    H H3A 0.3775 -0.1471 0.8930 0.022 Uiso calc PR 0.200(7) 1 A 2
    H HW1A 0.016(6) 0.3359(17) 0.867(2) 0.028 Uiso d D 1 1 . .
    H HW1B -0.099(5) 0.3728(13) 0.764(4) 0.028 Uiso d D 1 1 . .
    H HW2A 0.406(6) 0.3418(16) 0.5044(19) 0.028 Uiso d D 1 1 . .
    H HW2B 0.485(5) 0.3815(12) 0.600(4) 0.028 Uiso d D 1 1 . .
loop_
    _atom_site_aniso_label
    _atom_site_aniso_U_11
    _atom_site_aniso_U_22
    _atom_site_aniso_U_33
    _atom_site_aniso_U_12
    _atom_site_aniso_U_13
    _atom_site_aniso_U_23
    Cr1 0.01435(16) 0.00763(14) 0.01064(15) 0.0002(2) 0.00028(11) 0.0000(2)
    C11 0.0265(17) 0.0098(12) 0.0212(14) -0.0049(11) 0.0168(13) -0.0041(10)
    C12 0.0276(17) 0.0154(15) 0.0190(15) 0.0026(12) 0.0138(13) 0.0021(12)
    O11 0.0492(16) 0.0181(11) 0.0355(14) -0.0159(10) 0.0257(12) -0.0135(10)
    O12 0.0499(15) 0.0123(10) 0.0273(12) 0.0118(10) 0.0205(11) 0.0068(9)
    O14 0.0220(11) 0.0174(12) 0.0157(10) -0.0056(9) 0.0036(9) -0.0046(9)
    O13 0.0271(13) 0.0100(11) 0.0181(11) 0.0048(8) 0.0071(10) 0.0029(8)
    C21 0.0142(13) 0.0143(15) 0.0134(13) 0.0026(11) 0.0067(10) 0.0014(11)
    C22 0.0155(14) 0.0128(14) 0.0167(14) -0.0029(11) 0.0068(11) -0.0014(11)
    O22 0.0213(12) 0.0118(12) 0.0133(10) -0.0012(8) 0.0029(9) -0.0013(8)
    O21 0.0150(10) 0.0115(11) 0.0126(10) 0.0021(8) -0.0008(8) 0.0015(8)
    O24 0.0332(15) 0.0117(12) 0.0247(14) 0.0056(9) 0.0147(11) 0.0070(8)
    O23 0.0277(13) 0.0115(11) 0.0239(13) -0.0059(9) 0.0121(10) -0.0076(8)
    OW1 0.0145(12) 0.0110(11) 0.0185(12) 0.0034(7) 0.0047(10) 0.0008(7)
    OW2 0.0208(14) 0.0133(12) 0.0198(12) -0.0025(7) 0.0031(10) -0.0011(7)
    N1 0.0254(17) 0.0137(14) 0.0246(16) -0.0009(11) 0.0033(13) -0.0023(11)
    N2 0.0150(15) 0.0179(19) 0.0084(13) 0.0007(12) -0.0013(11) 0.0031(12)
    C1 0.016(2) 0.0140(14) 0.011(2) 0.0005(12) 0.0032(15) 0.0028(12)
    C6 0.0124(17) 0.020(2) 0.0107(16) 0.0040(14) -0.0026(13) -0.0003(15)
    C5 0.0127(17) 0.024(2) 0.0158(18) 0.0029(16) -0.0016(13) -0.0073(16)
    C4 0.0159(18) 0.0116(14) 0.020(2) -0.0013(14) 0.0019(19) -0.0036(12)
    C3 0.0151(18) 0.0116(17) 0.0193(19) -0.0014(14) 0.0039(14) -0.0011(14)
_geom_special_details
;
All s.u.'s (except the s.u. in the dihedral angle between two l.s. planes) are
estimated using the full covariance matrix. The cell s.u.'s are taken into
account individually in the estimation of s.u.'s in distances, angles and
torsion angles; correlations between s.u.'s in cell parameters are only used
when they are defined by crystal symmetry. An approximate (isotropic)
treatment of cell s.u.'s is used for estimating s.u.'s involving l.s. planes.
;
loop_
    _geom_bond_atom_site_label_1
    _geom_bond_atom_site_label_2
    _geom_bond_site_symmetry_2
    _geom_bond_distance
    _geom_bond_publ_flag
    Cr1 O22 . 1.949(2) ?
    Cr1 O13 . 1.960(2) ?
    Cr1 O14 . 1.962(2) ?
    Cr1 O21 . 1.963(2) ?
    Cr1 OW2 . 2.006(3) ?
    Cr1 OW1 . 2.007(3) ?
    C11 O11 . 1.223(4) ?
    C11 O14 . 1.285(4) ?
    C11 C12 . 1.545(4) ?
    C12 O12 . 1.233(4) ?
    C12 O13 . 1.285(4) ?
    C21 O24 . 1.214(4) ?
    C21 O21 . 1.283(4) ?
    C21 C22 . 1.545(3) ?
    C22 O23 . 1.253(4) ?
    C22 O22 . 1.278(4) ?
    OW1 HW1A . 0.816(18) ?
    OW1 HW1B . 0.796(18) ?
    OW2 HW2A . 0.846(18) ?
    OW2 HW2B . 0.803(18) ?
    N1 C1 . 1.331(3) ?
    N1 H1A . 0.8800 ?
    N1 H1B . 0.8800 ?
    N2 C3 . 1.358(4) ?
    N2 C1 . 1.364(4) ?
    N2 H2 . 0.8800 ?
    C1 C6 . 1.402(5) ?
    C6 C5 . 1.363(5) ?
    C6 H6 . 0.9500 ?
    C5 C4 . 1.414(5) ?
    C5 H5 . 0.9500 ?
    C4 C3 . 1.337(5) ?
    C4 H4 . 0.9500 ?
    C3 H3 . 0.9500 ?
    N1A C1A . 1.331(4) ?
    N1A H1A1 . 0.8800 ?
    N1A H1A2 . 0.8800 ?
    N2A C3A . 1.359(5) ?
    N2A C1A . 1.363(5) ?
    N2A H2A1 . 0.8800 ?
    C1A C6A . 1.402(5) ?
    C6A C5A . 1.363(5) ?
    C6A H6A . 0.9500 ?
    C5A C4A . 1.414(6) ?
    C5A H5A . 0.9500 ?
    C4A C3A . 1.337(6) ?
    C4A H4A . 0.9500 ?
    C3A H3A . 0.9500 ?
loop_
    _geom_angle_atom_site_label_1
    _geom_angle_atom_site_label_2
    _geom_angle_atom_site_label_3
    _geom_angle_site_symmetry_1
    _geom_angle_site_symmetry_3
    _geom_angle
    _geom_angle_publ_flag
    O22 Cr1 O13 . . 94.80(11) ?
    O22 Cr1 O14 . . 176.23(12) ?
    O13 Cr1 O14 . . 82.55(9) ?
    O22 Cr1 O21 . . 83.15(7) ?
    O13 Cr1 O21 . . 176.38(11) ?
    O14 Cr1 O21 . . 99.63(11) ?
    O22 Cr1 OW2 . . 88.05(9) ?
    O13 Cr1 OW2 . . 91.94(10) ?
    O14 Cr1 OW2 . . 89.36(10) ?
    O21 Cr1 OW2 . . 90.98(10) ?
    O22 Cr1 OW1 . . 93.02(9) ?
    O13 Cr1 OW1 . . 90.31(10) ?
    O14 Cr1 OW1 . . 89.68(10) ?
    O21 Cr1 OW1 . . 86.82(9) ?
    OW2 Cr1 OW1 . . 177.42(14) ?
    O11 C11 O14 . . 126.0(4) ?
    O11 C11 C12 . . 120.1(3) ?
    O14 C11 C12 . . 113.9(3) ?
    O12 C12 O13 . . 124.1(3) ?
    O12 C12 C11 . . 122.0(3) ?
    O13 C12 C11 . . 114.0(3) ?
    C11 O14 Cr1 . . 114.8(2) ?
    C12 O13 Cr1 . . 114.8(2) ?
    O24 C21 O21 . . 125.9(3) ?
    O24 C21 C22 . . 120.0(4) ?
    O21 C21 C22 . . 114.1(3) ?
    O23 C22 O22 . . 125.6(4) ?
    O23 C22 C21 . . 120.2(4) ?
    O22 C22 C21 . . 114.2(3) ?
    C22 O22 Cr1 . . 114.4(2) ?
    C21 O21 Cr1 . . 113.8(2) ?
    Cr1 OW1 HW1A . . 106(3) ?
    Cr1 OW1 HW1B . . 108(3) ?
    HW1A OW1 HW1B . . 117(3) ?
    Cr1 OW2 HW2A . . 113(3) ?
    Cr1 OW2 HW2B . . 109(3) ?
    HW2A OW2 HW2B . . 100(3) ?
    C1 N1 H1A . . 120.0 ?
    C1 N1 H1B . . 120.0 ?
    H1A N1 H1B . . 120.0 ?
    C3 N2 C1 . . 122.9(3) ?
    C3 N2 H2 . . 118.6 ?
    C1 N2 H2 . . 118.6 ?
    N1 C1 N2 . . 117.3(4) ?
    N1 C1 C6 . . 125.5(4) ?
    N2 C1 C6 . . 117.2(3) ?
    C5 C6 C1 . . 119.8(3) ?
    C5 C6 H6 . . 120.1 ?
    C1 C6 H6 . . 120.1 ?
    C6 C5 C4 . . 121.1(3) ?
    C6 C5 H5 . . 119.5 ?
    C4 C5 H5 . . 119.5 ?
    C3 C4 C5 . . 117.9(3) ?
    C3 C4 H4 . . 121.0 ?
    C5 C4 H4 . . 121.0 ?
    C4 C3 N2 . . 121.1(3) ?
    C4 C3 H3 . . 119.4 ?
    N2 C3 H3 . . 119.4 ?
    C1A N1A H1A1 . . 120.0 ?
    C1A N1A H1A2 . . 120.0 ?
    H1A1 N1A H1A2 . . 120.0 ?
    C3A N2A C1A . . 122.7(4) ?
    C3A N2A H2A1 . . 118.6 ?
    C1A N2A H2A1 . . 118.6 ?
    N1A C1A N2A . . 117.8(5) ?
    N1A C1A C6A . . 125.0(5) ?
    N2A C1A C6A . . 117.1(3) ?
    C5A C6A C1A . . 120.0(4) ?
    C5A C6A H6A . . 120.0 ?
    C1A C6A H6A . . 120.0 ?
    C6A C5A C4A . . 120.9(4) ?
    C6A C5A H5A . . 119.6 ?
    C4A C5A H5A . . 119.6 ?
    C3A C4A C5A . . 117.8(4) ?
    C3A C4A H4A . . 121.1 ?
    C5A C4A H4A . . 121.1 ?
    C4A C3A N2A . . 121.3(4) ?
    C4A C3A H3A . . 119.4 ?
    N2A C3A H3A . . 119.4 ?
loop_
    _geom_hbond_atom_site_label_D
    _geom_hbond_atom_site_label_H
    _geom_hbond_atom_site_label_A
    _geom_hbond_site_symmetry_A
    _geom_hbond_distance_DH
    _geom_hbond_distance_HA
    _geom_hbond_distance_DA
    _geom_hbond_angle_DHA
    OW1 HW1A O23 4_455 0.816(18) 1.86(2) 2.660(4) 166(3)
    OW1 HW1B O11 2_465 0.796(18) 1.92(2) 2.663(3) 156(4)
    OW2 HW2A O24 4_454 0.846(18) 1.782(19) 2.621(4) 172(4)
    OW2 HW2B O12 2_565 0.803(18) 1.95(2) 2.687(3) 153(4)
    N1 H1A O12 3_545 0.88 2.33 3.183(5) 164.4
    N1 H1B O23 . 0.88 2.38 3.251(4) 170.5
    N2 H2 O13 3_545 0.88 2.02 2.865(3) 159.3
data_global
_journal_date_recd_electronic     2012-09-14
_journal_date_accepted     2012-09-28
_journal_name_full     'Acta Crystallographica, Section E'
_journal_year     2012
_journal_volume     68
_journal_issue     11
_journal_page_first     m1325
_journal_page_last     m1326
_journal_paper_category     QM
_journal_paper_doi     10.1107/S1600536812040950
_journal_coeditor_code     LH5534
_publ_contact_author_name     'Professor Nenwa, Justin'
_publ_contact_author_address
;
Department of Inorganic Chemistry
University of Yaounde I
POB 812 Yaounde
Cameroon
;
_publ_contact_author_email     jnenwa@yahoo.fr
_publ_contact_author_fax     '0023772221873'
_publ_contact_author_phone     '0023775381414'
_publ_section_title
;
2-Aminopyridinium
<i>trans</i>-diaquabis(oxalato-\k^2^<i>O</i>,<i>O</i>)chromate(III)
;
loop_
    _publ_author_name
    _publ_author_footnote
    _publ_author_address
    'Nenwa, Justin' .
;
Department of Inorganic Chemistry
University of Yaounde I
POB 812 Yaounde
Cameroon
;
    'Bebga, Gouet' .
;
Higher Teacher Training College
POB 47
University of Yaounde 1
Cameroon
;
    'Martin, Sign\'e' .
;
Department of Inorganic Chemistry
University of Yaounde I
POB 812 Yaounde
Cameroon
;
    'B\'elomb\'e, Michel M.' .
;
Department of Inorganic Chemistry
University of Yaounde I
POB 812 Yaounde
Cameroon
;
    'Mbarki, Mohammed' .
;
Institut f\"ur Anorganische Chemie
RWTH Aachen
D-52056 Aachen
Germany
;
    'Fokwa, Boniface P. T.' .
;
Institut f\"ur Anorganische Chemie
RWTH Aachen
D-52056 Aachen
Germany
;
_computing_publication_material     'WinGX (Farrugia, 1999)'
