# Supplementary material for: 2-Amino­pyridinium trans-diaqua­bis­(oxalato-κ2 O,O)chromate(III)
Source: Acta Crystallogr Sect E Struct Rep Online. 2012 Oct 6;68(Pt 11):m1325–6. doi: 10.1107/S1600536812040950 (PMC3515093; doi:10.1107/S1600536812040950)
Supplement: Supplementary file 2 [file e-68-m1325-Isup2.hkl]

#
# h,k,l, Fc-squared, Fo-squared, sigma(Fo-squared) and status flag
#
data_I
_shelx_title ' boni186_sabs1 in I2/a'
_shelx_refln_list_code          4
_shelx_F_calc_maximum      426.65
_exptl_crystal_F_000       732.00
_reflns_d_resolution_high  0.6968
 
loop_
 _symmetry_equiv_pos_as_xyz
 'x, y, z'
 'x+1/2, -y, z'
 'x+1/2, y+1/2, z+1/2'
 'x+1, -y+1/2, z+1/2'
 
_cell_length_a     6.8627
_cell_length_b    19.4345
_cell_length_c     9.8545
_cell_angle_alpha  90.000
_cell_angle_beta   99.903
_cell_angle_gamma  90.000
 
_shelx_F_squared_multiplier     1.000
 
loop_
 _refln_index_h
 _refln_index_k
 _refln_index_l
 _refln_F_squared_calc
 _refln_F_squared_meas
 _refln_F_squared_sigma
 _refln_observed_status
   0   1 -13      197.95      194.23     35.08 o
   2   1 -13      245.81      280.47     42.14 o
   4   1 -13      315.36      229.34     62.45 o
  -1   2 -13      109.83      169.38     44.48 o
   1   2 -13       12.09       15.28     17.26 o
   3   2 -13     1342.38     1367.92     96.70 o
   0   3 -13      214.15      262.89     41.13 o
   2   3 -13      614.85      654.66     73.57 o
   4   3 -13     1071.98     1053.95    121.48 o
  -1   4 -13      370.96      432.87     71.86 o
   1   4 -13      115.14      146.39     31.18 o
   3   4 -13      302.50      332.54     45.78 o
   0   5 -13       37.59      118.06     26.53 o
   2   5 -13       40.91       29.28     15.51 o
   4   5 -13       47.58       30.80     23.95 o
  -1   6 -13      409.09      455.11     73.57 o
   1   6 -13      297.22      338.64     45.26 o
   3   6 -13      152.95      147.14     39.35 o
   0   7 -13      959.44     1112.12    118.06 o
   2   7 -13      917.59     1060.99     83.48 o
   1   8 -13     1550.85     1717.80    126.61 o
   3   8 -13     1089.52     1288.35    128.32 o
   0   9 -13      628.39      581.72     85.55 o
  -2   0 -12      186.12      193.34     46.20 o
   0   0 -12      161.62      232.69     53.04 o
   2   0 -12      266.87      345.61     65.02 o
   4   0 -12     2102.91     2212.26    142.01 o
   6   0 -12       63.05       44.48     23.95 o
  -3   1 -12      769.36      778.67     65.93 o
  -1   1 -12      721.83      783.61     66.41 o
   1   1 -12       95.71      158.10     31.39 o
   3   1 -12      727.72      816.54    142.01 o
   5   1 -12      310.49      423.17     99.24 o
  -2   2 -12      200.43      324.68     45.26 o
   0   2 -12      102.02       86.47     24.25 o
   2   2 -12       85.91       74.31     22.36 o
   4   2 -12      142.90      155.05     32.51 o
   6   2 -12       94.00       75.28     27.38 o
  -3   3 -12       32.65       65.02     34.22 o
  -1   3 -12       83.59      103.81     25.99 o
   1   3 -12       65.26      101.56     26.52 o
   3   3 -12       14.13        2.52     17.11 o
   5   3 -12       79.25       65.16     21.15 o
  -2   4 -12      207.85      282.95     41.08 o
   0   4 -12      212.63      191.92     32.04 o
   2   4 -12      229.82      247.69     38.49 o
   4   4 -12      757.72      709.80     77.85 o
   6   4 -12      533.63      479.07     80.41 o
  -1   5 -12     1399.54     1451.74     82.13 o
   1   5 -12      264.75      212.96     35.02 o
   3   5 -12      591.52      655.13     64.72 o
   5   5 -12      793.60      764.19     58.45 o
  -2   6 -12     1158.73     1206.68     75.62 o
   0   6 -12     1590.41     1757.59    128.32 o
   2   6 -12       17.42       21.22     14.80 o
   4   6 -12        9.85       13.88     12.77 o
  -1   7 -12      882.65      836.60     69.56 o
   1   7 -12      168.63      268.66     39.92 o
   3   7 -12      122.15      141.54     29.04 o
   5   7 -12       36.10       44.64     24.81 o
   0   8 -12      150.42      183.06     32.04 o
   2   8 -12      196.70      245.86     41.92 o
   4   8 -12       11.39        3.89     12.32 o
  -1   9 -12      433.46      411.56     48.99 o
   1   9 -12      202.03      252.82     37.27 o
   3   9 -12       75.12      131.52     28.41 o
   5   9 -12       36.52       17.11     27.38 o
   0  10 -12      349.28      407.60     48.90 o
   2  10 -12      187.10      180.47     33.62 o
   4  10 -12     1169.68     1175.42    134.31 o
   1  11 -12       45.79       23.19     16.30 o
   3  11 -12     1188.56     1310.71     83.42 o
   0  12 -12       90.65       78.49     20.94 o
   2  12 -12      311.63      410.63     50.11 o
   1  13 -12       77.67      109.10     26.62 o
   3  13 -12       44.02       30.80     23.95 o
   2  14 -12       31.07       56.46     23.95 o
  -4   1 -11      291.47      269.47     40.52 o
  -2   1 -11      212.02      232.33     34.84 o
   0   1 -11      717.45      783.58     94.96 o
   2   1 -11      229.54      190.54     31.39 o
   4   1 -11      178.92      176.52     32.04 o
   6   1 -11      113.16      143.66     29.62 o
  -3   2 -11        7.45       21.62     17.67 o
  -1   2 -11      375.80      397.88     44.15 o
   1   2 -11     1584.93     1539.82     88.11 o
   3   2 -11     1721.76     1604.26     79.82 o
   5   2 -11      273.06      367.15     50.20 o
   7   2 -11       85.88       89.45     53.90 o
  -4   3 -11      668.33      980.38    107.79 o
  -2   3 -11      270.33      295.75     38.49 o
   0   3 -11     1685.02     1556.02     73.01 o
   2   3 -11      701.60      664.83     59.88 o
   4   3 -11     1534.13     1605.14     82.81 o
   6   3 -11      508.01      606.62     80.07 o
  -3   4 -11      220.56      240.81     36.98 o
  -1   4 -11      605.72      606.25     54.40 o
   1   4 -11      234.41      155.68     29.47 o
   3   4 -11      517.12      561.16     45.38 o
   5   4 -11      433.91      426.97     42.99 o
  -4   5 -11       53.93       80.41     35.93 o
  -2   5 -11      110.58      211.77     49.62 o
   0   5 -11       96.63       94.93     21.78 o
   2   5 -11      114.34      112.85     24.11 o
   4   5 -11      497.12      523.57     45.17 o
   6   5 -11       91.00       99.62     21.10 o
  -3   6 -11      363.56      432.87     73.57 o
  -1   6 -11      576.22      726.99     61.67 o
   1   6 -11       79.24       85.87     20.57 o
   3   6 -11      160.29      157.16     24.03 o
   5   6 -11        3.07       14.95     12.01 o
  -2   7 -11     1216.31     1181.84     71.12 o
   0   7 -11     2131.48     2176.88    155.70 o
   2   7 -11       14.49       28.19     12.95 o
   4   7 -11       85.29       99.24     21.53 o
   6   7 -11       29.40       39.04     19.93 o
  -3   8 -11      828.34      723.73     92.39 o
  -1   8 -11     3246.07     3145.65    111.13 o
   1   8 -11      778.16      864.87     68.35 o
   3   8 -11      145.90      142.80     22.79 o
   5   8 -11       28.56       36.57     19.61 o
  -2   9 -11      642.96      588.57     83.84 o
   0   9 -11     1715.16     1795.88     82.13 o
   2   9 -11      151.34      190.81     44.48 o
   4   9 -11      187.11      175.51     26.43 o
  -1  10 -11      490.86      590.49     55.65 o
   1  10 -11      423.74      446.52     50.20 o
   3  10 -11      586.47      633.22     50.04 o
   5  10 -11       29.86       20.05     18.36 o
  -2  11 -11       85.72       78.70     34.22 o
   0  11 -11       55.26      111.56     25.32 o
   2  11 -11       70.11       73.33     21.15 o
   4  11 -11       59.53       44.45     14.93 o
  -1  12 -11      271.56      328.50     61.59 o
   1  12 -11      395.29      432.91     48.99 o
   3  12 -11      922.91      982.85     77.32 o
   5  12 -11      378.82      414.05     80.41 o
   0  13 -11      731.12      769.47     65.30 o
   2  13 -11      588.57      673.21     61.56 o
   4  13 -11      668.59      735.66     77.85 o
  -1  14 -11      454.52      470.51     71.86 o
   1  14 -11     1357.83     1354.38     74.34 o
   3  14 -11      890.63     1093.30    123.19 o
   0  15 -11      222.42      224.13     51.33 o
   2  15 -11      215.12      227.14     35.67 o
   4  15 -11      464.50      535.53     90.68 o
   1  16 -11       33.82       46.20     20.53 o
   2  17 -11       66.39       41.06     32.51 o
  -4   0 -10      350.35      295.54     49.62 o
  -2   0 -10       21.27       27.38     18.82 o
   0   0 -10     2291.25     2374.80    124.90 o
   2   0 -10     2899.08     2552.74    133.45 o
   4   0 -10      885.18      860.61     95.81 o
   6   0 -10      482.71      371.28     68.44 o
  -5   1 -10     1106.60     1119.88     94.10 o
  -3   1 -10      364.30      370.41     31.40 o
  -1   1 -10      205.44      230.67     32.04 o
   1   1 -10     1280.33     1270.43    112.92 o
   3   1 -10      760.36      844.69    117.20 o
   5   1 -10      307.03      316.43     42.94 o
   7   1 -10        6.26       13.12     26.52 o
  -4   2 -10      291.89      388.77     33.38 o
  -2   2 -10      100.74       76.39     20.46 o
   0   2 -10      347.74      378.96     42.29 o
   2   2 -10      142.04      146.70     27.04 o
   4   2 -10      466.76      502.37     42.99 o
   6   2 -10       31.22       32.91     14.84 o
  -5   3 -10       47.45       69.29     19.56 o
  -3   3 -10       90.01       74.59     17.04 o
  -1   3 -10       56.05       70.31     18.72 o
   1   3 -10       20.77       13.44     12.66 o
   3   3 -10       76.70       71.69     16.63 o
   5   3 -10      124.17      100.87     20.97 o
   7   3 -10      259.31      189.17     41.76 o
  -4   4 -10      390.24      441.70     50.07 o
  -2   4 -10       35.19       25.59     13.69 o
   0   4 -10     1260.60     1222.79     63.51 o
   2   4 -10      941.61      889.10     47.72 o
   4   4 -10     1895.29     1763.84     68.46 o
   6   4 -10      411.30      423.58     42.80 o
  -5   5 -10      417.99      414.94     44.12 o
  -3   5 -10     1111.50     1176.24     59.47 o
  -1   5 -10      742.29      833.50     62.23 o
   1   5 -10      793.26      804.17     59.28 o
   3   5 -10     1612.59     1584.51     62.48 o
   5   5 -10     2386.60     2448.51     85.86 o
   7   5 -10      273.94      286.67     46.57 o
  -4   6 -10     1659.09     1449.54     71.52 o
  -2   6 -10      965.70     1117.59     65.36 o
   0   6 -10      244.61      189.11     28.96 o
   2   6 -10      102.74       96.71     17.32 o
   4   6 -10     1287.74     1292.33     61.97 o
   6   6 -10      744.09      598.20     81.27 o
  -5   7 -10      485.28      535.53     90.68 o
  -3   7 -10      569.41      544.92     56.25 o
  -1   7 -10      309.78      314.91     37.75 o
   1   7 -10      220.08      282.33     37.64 o
   3   7 -10       32.68       54.18     14.82 o
   5   7 -10      641.61      640.19     51.20 o
   7   7 -10      221.84      230.98     53.04 o
  -4   8 -10       45.72       90.94     24.11 o
  -2   8 -10      214.76      201.70     42.39 o
   0   8 -10      236.97      208.46     32.04 o
   2   8 -10       15.43       15.06     10.56 o
   4   8 -10       71.21      116.37     44.77 o
   6   8 -10       13.50       24.81     18.15 o
  -3   9 -10      647.77      670.25     63.44 o
  -1   9 -10      296.44      398.80     44.48 o
   1   9 -10      253.52      264.14     35.67 o
   3   9 -10      143.12      216.73     28.31 o
   5   9 -10      631.53      578.15     63.51 o
  -4  10 -10      372.24      280.60     56.46 o
  -2  10 -10      112.61      109.98     61.59 o
   0  10 -10     1345.88     1380.13     71.00 o
   2  10 -10     1297.09     1280.61     54.20 o
   4  10 -10     2736.50     2816.86    128.90 o
   6  10 -10      450.28      490.20     80.41 o
  -3  11 -10       58.72      137.74     42.77 o
  -1  11 -10      179.96      218.60     34.22 o
   1  11 -10     2063.18     1978.02     84.08 o
   3  11 -10     3545.75     3504.46    100.01 o
   5  11 -10     1518.52     1425.95     93.53 o
  -4  12 -10      197.87      246.38     56.46 o
  -2  12 -10       88.50       83.00     21.78 o
   0  12 -10     1145.77     1103.14     73.57 o
   2  12 -10      891.90      956.82     71.98 o
   4  12 -10      890.02     1051.09     84.69 o
  -3  13 -10       23.30       -7.61     16.25 o
  -1  13 -10      153.07      183.07     47.91 o
   1  13 -10      105.28      173.48     37.64 o
   3  13 -10      205.26      237.68     30.49 o
   5  13 -10      252.52      281.04     46.47 o
  -2  14 -10       48.93       28.12     20.53 o
   0  14 -10      121.81      108.55     25.66 o
   2  14 -10       58.89       37.17     38.50 o
   4  14 -10      120.40      159.16     34.34 o
  -3  15 -10      117.59      167.67     46.20 o
  -1  15 -10       88.75       97.52     35.93 o
   1  15 -10      359.37      456.48     49.56 o
   3  15 -10       73.37       58.45     28.23 o
   5  15 -10      126.45      136.88     49.62 o
  -2  16 -10       88.86      143.72     37.64 o
   0  16 -10      780.73      896.54     99.24 o
   2  16 -10      735.85      848.63     99.24 o
   4  16 -10      721.91      788.95     91.54 o
  -1  17 -10      307.89      287.44     58.17 o
   1  17 -10      349.65      263.49     53.04 o
   3  17 -10      872.22      881.14    107.79 o
   0  18 -10      396.75      436.29     65.02 o
   2  18 -10       32.03       59.88     32.51 o
  -6   1  -9      156.37      208.70     41.73 o
  -4   1  -9      588.20      598.44     41.21 o
  -2   1  -9      318.82      304.20     26.74 o
   0   1  -9      816.72      752.96     55.65 o
   2   1  -9      131.02       90.34     19.72 o
   4   1  -9        7.73        7.61      9.19 o
   6   1  -9      213.45      168.90     26.16 o
   8   1  -9      627.93      698.07     92.39 o
  -5   2  -9       34.67       35.41     16.11 o
  -3   2  -9      624.35      661.46     40.96 o
  -1   2  -9     2042.72     1898.15     77.26 o
   1   2  -9     4184.04     4108.07    114.93 o
   3   2  -9       91.22      105.10     18.37 o
   5   2  -9      698.52      782.03     53.88 o
   7   2  -9      330.13      369.00     39.21 o
  -6   3  -9      329.76      486.21     55.78 o
  -4   3  -9     1163.78     1120.14     49.73 o
  -2   3  -9      572.05      553.56     36.27 o
   0   3  -9     2345.75     2285.17     81.66 o
   2   3  -9      739.14      794.23     43.96 o
   4   3  -9     2498.80     2508.03     78.18 o
   6   3  -9     1347.58     1364.86     81.35 o
   8   3  -9      312.94      384.96     68.44 o
  -5   4  -9      283.63      250.56     34.37 o
  -3   4  -9      812.41      833.54     49.64 o
  -1   4  -9      303.10      316.01     29.60 o
   1   4  -9     1162.88     1160.68     44.88 o
   3   4  -9      535.67      510.30     44.66 o
   5   4  -9     1041.80     1134.55     61.21 o
   7   4  -9      102.52      130.88     31.39 o
  -6   5  -9       89.03      131.74     42.77 o
  -4   5  -9       99.65       98.65     30.51 o
  -2   5  -9      103.82       70.06     16.00 o
   0   5  -9      568.74      523.97     64.16 o
   2   5  -9      603.95      632.29     42.09 o
   4   5  -9      192.62      232.46     28.31 o
   6   5  -9       36.82       24.70     17.57 o
   8   5  -9       24.27        5.13     22.24 o
  -5   6  -9      384.42      443.23     47.02 o
  -3   6  -9      528.16      586.54     72.51 o
  -1   6  -9       38.83       33.24     11.32 o
   1   6  -9      408.49      417.47     32.38 o
   3   6  -9       26.16       27.82     10.59 o
   5   6  -9       55.57       68.33     16.44 o
   7   6  -9       13.98       23.01     22.24 o
  -4   7  -9     2356.30     2332.03    153.99 o
  -2   7  -9     1222.21     1194.20     50.12 o
   0   7  -9      190.05      255.10     33.25 o
   2   7  -9      103.82       88.54     16.79 o
   4   7  -9      636.30      636.40     47.72 o
   6   7  -9     1033.34     1101.72     85.87 o
  -5   8  -9     1006.21      956.42    124.90 o
  -3   8  -9     3379.48     3094.18    111.51 o
  -1   8  -9      578.97      629.25     42.80 o
   1   8  -9      221.96      199.94     22.84 o
   3   8  -9        9.80       15.10      9.29 o
   5   8  -9     3588.08     3605.40    102.52 o
   7   8  -9      766.42      682.85     70.58 o
  -4   9  -9     1517.90     1654.94    130.03 o
  -2   9  -9      732.66      853.80     46.00 o
   0   9  -9      701.41      711.69     54.44 o
   2   9  -9      159.31      193.64     24.78 o
   4   9  -9      444.84      447.08     40.60 o
   6   9  -9      517.21      526.72     60.87 o
  -5  10  -9      129.22      147.14     42.77 o
  -3  10  -9      775.24      797.05     65.93 o
  -1  10  -9      454.93      494.83     38.16 o
   1  10  -9      789.44      841.09     62.30 o
   3  10  -9        3.73        7.72      9.07 o
   5  10  -9       67.35       88.21     25.82 o
   7  10  -9       54.90       57.46     20.88 o
  -4  11  -9       77.60      117.80     29.18 o
  -2  11  -9       72.77       96.44     24.78 o
   0  11  -9       99.45      120.46     18.22 o
   2  11  -9      151.46      219.37     27.34 o
   4  11  -9      119.49      126.80     20.27 o
   6  11  -9       50.85       59.79     27.38 o
  -3  12  -9      323.72      354.97     45.78 o
  -1  12  -9      391.81      393.37     34.73 o
   1  12  -9     1385.37     1512.49    102.66 o
   3  12  -9      270.45      271.43     38.17 o
   5  12  -9      159.75      234.08     40.19 o
  -4  13  -9      287.23      254.92     48.76 o
  -2  13  -9      181.79      192.49     33.88 o
   0  13  -9     1787.92     1785.47     78.42 o
   2  13  -9      418.06      446.70     38.16 o
   4  13  -9      393.05      426.44     52.53 o
   6  13  -9      487.13      521.13     64.04 o
  -3  14  -9      566.53      504.16     53.75 o
  -1  14  -9     1541.83     1418.25     72.32 o
   1  14  -9     1833.69     1872.97     79.24 o
   3  14  -9       92.53       69.22     21.15 o
   5  14  -9       65.36       83.94     30.69 o
  -2  15  -9      133.03      104.97     24.60 o
   0  15  -9      778.29      699.15    112.92 o
   2  15  -9      357.65      364.11     35.08 o
   4  15  -9       61.18       97.87     26.53 o
  -3  16  -9       16.66       -8.87     13.14 o
  -1  16  -9       21.84        7.87     29.09 o
   1  16  -9       28.92       44.61     16.30 o
   3  16  -9       18.21       13.31     16.03 o
   5  16  -9       12.82       12.55     19.28 o
  -2  17  -9      229.34      246.02     36.88 o
   0  17  -9       97.26      100.41     28.23 o
   2  17  -9       15.42       20.53     20.53 o
   4  17  -9       60.20      101.63     30.17 o
  -1  18  -9      142.43      189.99     33.25 o
   1  18  -9      436.95      412.34     63.31 o
   3  18  -9      447.95      507.23     59.13 o
  -2  19  -9      611.78      648.45     92.39 o
   0  19  -9      393.50      295.10     93.25 o
   2  19  -9      114.28      142.01     44.48 o
   4  19  -9     1665.79     1601.45    131.74 o
  -1  20  -9      438.41      433.26     50.43 o
   3  20  -9      105.89       83.88     25.88 o
  -6   0  -8       76.49       10.27     29.09 o
  -4   0  -8      243.40      297.15     39.56 o
  -2   0  -8     2353.10     2498.16     87.70 o
   0   0  -8     8528.75     8744.31    163.37 o
   2   0  -8      722.79      710.05     73.57 o
   4   0  -8     1530.77     1537.60     70.77 o
   6   0  -8      927.65      967.19    106.93 o
  -5   1  -8      135.40      202.80     23.78 o
  -3   1  -8      619.63      633.16     38.44 o
  -1   1  -8      879.66      950.32     35.40 o
   1   1  -8     4079.73     4080.85    108.27 o
   3   1  -8        9.42        6.75      7.78 o
   5   1  -8      313.11      315.22     33.22 o
   7   1  -8      235.33      216.11     28.81 o
  -6   2  -8       80.24      136.55     27.06 o
  -4   2  -8      140.68      107.27     18.04 o
  -2   2  -8      354.23      359.62     28.27 o
   0   2  -8      742.20      672.20     29.22 o
   2   2  -8      720.38      681.59     55.50 o
   4   2  -8      227.81      253.31     43.98 o
   6   2  -8       21.04       17.68     10.78 o
   8   2  -8       95.48      100.45     24.11 o
  -5   3  -8       75.54       60.34     18.87 o
  -3   3  -8       63.50       61.29     12.99 o
  -1   3  -8       97.90       89.23     15.56 o
   1   3  -8       36.41       28.33     10.31 o
   3   3  -8      230.78      223.61     24.58 o
   5   3  -8      657.25      597.70     64.79 o
   7   3  -8       23.72        7.12     15.09 o
  -6   4  -8       74.41      136.42     26.16 o
  -4   4  -8      359.74      346.27     32.87 o
  -2   4  -8     1296.59     1234.60     60.73 o
   0   4  -8     2916.65     2952.60     58.45 o
   2   4  -8     2461.31     2372.55     67.11 o
   4   4  -8      783.36      708.52     62.15 o
   6   4  -8       58.62       59.03     14.93 o
   8   4  -8       42.30        5.92     23.10 o
  -5   5  -8      765.06      762.30     65.83 o
  -3   5  -8     1764.63     1754.83     59.78 o
  -1   5  -8      204.70      210.88     23.28 o
   1   5  -8     5927.92     5917.45    109.16 o
   3   5  -8     2056.66     2078.41     65.46 o
   5   5  -8     1541.19     1524.96     60.05 o
   7   5  -8        8.06       -2.12     12.66 o
  -6   6  -8      599.20      530.54     99.24 o
  -4   6  -8     1843.61     1868.90    145.43 o
  -2   6  -8       82.31       89.39     16.44 o
   0   6  -8       71.75       72.15     12.51 o
   2   6  -8     2098.98     1997.46     61.18 o
   4   6  -8     2085.45     2097.34     69.16 o
   6   6  -8      973.34     1000.52     79.24 o
   8   6  -8      109.35      122.21     31.65 o
  -5   7  -8      324.03      364.99     48.10 o
  -3   7  -8      541.33      500.20     38.57 o
  -1   7  -8      192.95      179.48     22.22 o
   1   7  -8      219.91      242.30     20.32 o
   3   7  -8      614.53      650.01     44.97 o
   5   7  -8     1126.66     1230.87     96.14 o
   7   7  -8       43.29       39.60     16.43 o
  -6   8  -8       69.01      100.13     49.62 o
  -4   8  -8      291.52      313.99     81.27 o
  -2   8  -8      112.13       84.58     16.00 o
   0   8  -8       96.97      101.04     22.20 o
   2   8  -8      148.64      177.76     21.86 o
   4   8  -8       64.58       67.46     14.60 o
   6   8  -8       53.76       61.45     21.15 o
   8   8  -8       59.97       39.35     23.95 o
  -5   9  -8      561.08      592.33    124.90 o
  -3   9  -8      562.63      530.60     53.19 o
  -1   9  -8      426.21      434.41     75.37 o
   1   9  -8      771.44      908.44     60.01 o
   3   9  -8      477.60      440.96     36.71 o
   5   9  -8      477.90      451.56     52.12 o
   7   9  -8        1.81       13.69     16.03 o
  -4  10  -8      589.21      701.30     62.45 o
  -2  10  -8     1251.54     1180.16     46.98 o
   0  10  -8     3598.37     3584.95     83.96 o
   2  10  -8     3089.11     3174.70     82.57 o
   4  10  -8      625.66      677.99     48.57 o
   6  10  -8      156.62      206.83     36.18 o
  -5  11  -8        3.74       32.81     20.46 o
  -3  11  -8      766.43      832.38     66.94 o
  -1  11  -8     2127.65     1944.57     61.05 o
   1  11  -8     9490.20     9794.24    138.15 o
   3  11  -8     1019.65     1052.84     50.22 o
   5  11  -8      352.68      382.27     80.41 o
   7  11  -8       38.40       60.85     21.20 o
  -4  12  -8      240.18      210.28     37.27 o
  -2  12  -8      884.14      756.24     88.97 o
   0  12  -8     2348.61     2443.30     70.71 o
   2  12  -8      886.00      896.45     47.32 o
   4  12  -8       67.81       80.37     23.57 o
   6  12  -8      199.57      214.56     39.43 o
  -5  13  -8       73.38       30.80     29.09 o
  -3  13  -8       99.25       80.68     23.02 o
  -1  13  -8       60.16       63.65     18.03 o
   1  13  -8      714.73      827.71     46.07 o
   3  13  -8      188.47      236.27     27.17 o
   5  13  -8      421.61      415.66     54.96 o
  -4  14  -8       63.67       30.04     16.30 o
  -2  14  -8      169.05      189.63     33.12 o
   0  14  -8      215.37      244.12     26.89 o
   2  14  -8       89.45      124.41     19.30 o
   4  14  -8       70.82      103.95     25.66 o
   6  14  -8       33.53        8.50     19.28 o
  -3  15  -8      227.87      286.25     44.48 o
  -1  15  -8      276.28      290.16     39.19 o
   1  15  -8      685.60      732.85     41.22 o
   3  15  -8       11.07       11.20     17.97 o
   5  15  -8      543.93      556.35     62.88 o
  -4  16  -8      384.01      393.02     47.99 o
  -2  16  -8      460.82      418.15     54.75 o
   0  16  -8     2053.39     2039.46    124.90 o
   2  16  -8      746.77      650.38    121.33 o
   4  16  -8        6.97      -10.42     13.14 o
  -3  17  -8      636.39      571.09     58.67 o
  -1  17  -8      233.66      212.38     35.08 o
   1  17  -8     2667.10     2676.64     80.05 o
   3  17  -8      864.37      997.02     78.61 o
   5  17  -8      580.68      580.71     93.25 o
  -2  18  -8      187.93      192.96     41.06 o
   0  18  -8       89.05      106.97     24.78 o
   2  18  -8      311.67      363.33     45.78 o
   4  18  -8      544.31      642.28    130.03 o
  -1  19  -8        6.62       15.74     14.80 o
   1  19  -8       52.44      109.50     37.64 o
   3  19  -8       15.86       16.74     29.09 o
  -2  20  -8      129.47      192.76     61.59 o
   0  20  -8      333.56      328.41     41.10 o
   2  20  -8      720.94      706.62    102.66 o
   4  20  -8      474.90      537.39     64.72 o
  -1  21  -8       11.48       57.94     17.26 o
   1  21  -8      484.85      515.00     85.55 o
   3  21  -8      261.02      349.69     50.56 o
   0  22  -8       18.37        8.55     22.24 o
   1  23  -8      276.68      285.73     59.88 o
  -6   1  -7      267.69      325.90     46.17 o
  -4   1  -7      358.83      353.09     28.85 o
  -2   1  -7      805.97      790.80     35.19 o
   0   1  -7      521.16      558.52     25.09 o
   2   1  -7       58.31       49.86     11.77 o
   4   1  -7      281.05      285.21     24.81 o
   6   1  -7     1810.30     1681.28     55.83 o
   8   1  -7      468.50      468.93     51.79 o
  -7   2  -7      197.05      211.60     57.32 o
  -5   2  -7      175.51      154.34     20.42 o
  -3   2  -7     4860.69     4767.88     99.05 o
  -1   2  -7     2313.61     2346.00     53.28 o
   1   2  -7     2046.65     2063.51     39.02 o
   3   2  -7      156.60      138.02     18.78 o
   5   2  -7     2555.85     2607.00     76.89 o
   7   2  -7     1083.07     1071.34     58.58 o
  -6   3  -7      542.97      547.89     60.18 o
  -4   3  -7      678.15      661.10     42.57 o
  -2   3  -7     1620.97     1604.99     51.89 o
   0   3  -7      993.92      953.06     29.49 o
   2   3  -7     7087.05     7113.33    120.82 o
   4   3  -7     2939.42     2944.11     77.91 o
   6   3  -7      935.61     1016.15     58.11 o
   8   3  -7       17.43        2.14     13.92 o
  -7   4  -7      413.58      343.90     59.88 o
  -5   4  -7      392.05      409.89     47.66 o
  -3   4  -7     1189.61     1144.70     49.59 o
  -1   4  -7      621.07      600.47     33.22 o
   1   4  -7     3496.72     3461.08     61.39 o
   3   4  -7     1067.05      983.79     46.78 o
   5   4  -7     1017.83      993.67     68.06 o
   7   4  -7       42.52       40.06     19.62 o
   9   4  -7       57.34       83.84     32.51 o
  -6   5  -7       96.64      104.12     24.64 o
  -4   5  -7      223.29      227.66     25.27 o
  -2   5  -7      956.51      937.45     46.01 o
   0   5  -7      794.80      829.61     28.13 o
   2   5  -7      260.56      253.95     29.63 o
   4   5  -7       52.36       43.62     15.53 o
   6   5  -7       40.95       38.37     12.64 o
   8   5  -7       13.47        1.71     15.09 o
  -7   6  -7      335.27      434.58     68.44 o
  -5   6  -7      212.66      317.85     41.42 o
  -3   6  -7      103.04      111.90     18.71 o
  -1   6  -7      849.97      863.73     66.07 o
   1   6  -7       58.91       45.09     10.62 o
   3   6  -7      126.14      173.18     21.66 o
   5   6  -7      183.62      236.82     27.77 o
   7   6  -7       58.31       45.57     17.97 o
  -6   7  -7     1422.87     1242.15     97.52 o
  -4   7  -7     1252.76     1240.44    107.79 o
  -2   7  -7       44.83       37.12     11.58 o
   0   7  -7      108.19       95.42     12.85 o
   2   7  -7     3169.38     2958.70     61.81 o
   4   7  -7     2611.93     2580.56     73.86 o
   6   7  -7     1601.27     1593.83     84.02 o
   8   7  -7       86.09       77.45     24.78 o
  -5   8  -7     1485.21     1275.01     79.56 o
  -3   8  -7     1596.26     1753.74     68.56 o
  -1   8  -7     1128.06     1030.22     44.82 o
   1   8  -7     1198.50     1255.15     44.99 o
   3   8  -7     5764.33     5937.49    116.81 o
   5   8  -7     3671.75     3600.35     94.06 o
   7   8  -7      170.17      135.97     32.04 o
  -6   9  -7      759.80      874.68     76.47 o
  -4   9  -7      878.58     1024.85    109.50 o
  -2   9  -7      493.00      518.34     31.66 o
   0   9  -7      415.25      446.72     43.22 o
   2   9  -7     1541.62     1358.79     62.73 o
   4   9  -7     1039.61     1041.50     51.39 o
   6   9  -7      959.15      914.47     77.40 o
   8   9  -7       29.37       90.79     24.11 o
  -5  10  -7      475.52      552.71     59.66 o
  -3  10  -7      667.53      610.67     54.40 o
  -1  10  -7      738.33      732.19     42.72 o
   1  10  -7      148.34      155.73     17.08 o
   3  10  -7      158.86      177.11     19.54 o
   5  10  -7      494.91      458.73     52.37 o
   7  10  -7      267.77      264.06     42.29 o
  -6  11  -7       70.99       87.51     38.50 o
  -4  11  -7       90.37       99.81     25.06 o
  -2  11  -7       96.72      106.08     22.99 o
   0  11  -7      214.32      250.22     20.71 o
   2  11  -7      269.67      317.56     30.38 o
   4  11  -7       66.38       47.38     17.26 o
   6  11  -7       72.81       68.31     23.57 o
  -5  12  -7      108.18      150.10     32.67 o
  -3  12  -7      880.50      891.54     67.72 o
  -1  12  -7      558.73      642.10     37.15 o
   1  12  -7      992.44     1082.48     38.68 o
   3  12  -7       70.14       77.53     13.71 o
   5  12  -7      355.72      318.76     43.98 o
   7  12  -7      282.79      312.67     45.17 o
  -4  13  -7      314.85      263.64     38.97 o
  -2  13  -7     1617.36     1493.17     88.97 o
   0  13  -7      933.57      913.80     34.61 o
   2  13  -7     1406.28     1348.46     53.10 o
   4  13  -7      942.94      938.56    133.45 o
   6  13  -7     1985.01     1864.89     97.79 o
  -5  14  -7      147.12      114.98     29.18 o
  -3  14  -7     2843.26     2467.20    145.43 o
  -1  14  -7      817.72      923.12     58.44 o
   1  14  -7       90.40      123.24     17.17 o
   3  14  -7       52.29       24.56     12.04 o
   5  14  -7     1214.32     1240.08     90.62 o
   7  14  -7     1156.14     1052.16     92.50 o
  -4  15  -7      301.91      315.74     65.87 o
  -2  15  -7      706.73      653.43     96.67 o
   0  15  -7      495.16      504.38     37.50 o
   2  15  -7      180.19      191.94     27.41 o
   4  15  -7      125.61      200.72     33.71 o
   6  15  -7      881.47      779.84     77.69 o
  -3  16  -7       22.86       19.81     21.39 o
  -1  16  -7        0.30       11.67     13.14 o
   1  16  -7       54.89       59.54     12.99 o
   3  16  -7       30.31       27.89     13.76 o
   5  16  -7       43.94       47.32     20.94 o
  -4  17  -7      236.64      342.40     45.36 o
  -2  17  -7       63.92       60.42     21.15 o
   0  17  -7       64.99       53.37     18.49 o
   2  17  -7      325.44      398.08     38.91 o
   4  17  -7      630.10      641.74     66.24 o
   6  17  -7      724.47      800.91     80.45 o
  -3  18  -7      387.89      398.19     48.90 o
  -1  18  -7       81.34      108.68     25.06 o
   1  18  -7     2006.12     2065.22     61.99 o
   3  18  -7     1787.32     1768.91    146.84 o
   5  18  -7     1233.68     1270.62    110.36 o
  -2  19  -7      252.84      286.79     41.41 o
   0  19  -7      190.46      206.02     33.55 o
   2  19  -7     3221.57     3114.53     97.29 o
   4  19  -7     1332.20     1487.34     91.75 o
  -3  20  -7      878.70      979.23     76.72 o
  -1  20  -7       27.66        5.13     15.73 o
   1  20  -7      620.61      692.94     68.45 o
   3  20  -7      669.78      625.02     54.61 o
  -2  21  -7      136.84      137.13     35.07 o
   0  21  -7      389.57      472.22     83.84 o
   2  21  -7      438.54      426.44     56.25 o
   4  21  -7      129.34      157.37     36.88 o
  -1  22  -7       70.29       51.27     17.26 o
   1  22  -7       83.11       54.75     30.80 o
   3  22  -7       32.44       73.48     19.98 o
   0  23  -7       44.19       53.04     25.66 o
   2  23  -7      381.06      468.55     61.02 o
  -6   0  -6      401.16      487.47     49.37 o
  -4   0  -6     2606.39     2546.00     89.54 o
  -2   0  -6    13634.45    14914.11    248.06 o
   0   0  -6      140.17      215.55     36.79 o
   2   0  -6     3271.41     3586.68    163.40 o
   4   0  -6      592.76      667.05     91.54 o
   6   0  -6    15190.58    14975.23    272.45 o
   8   0  -6     3614.00     3072.87    171.10 o
  -7   1  -6      347.64      428.68     62.91 o
  -5   1  -6       50.79       50.13     12.75 o
  -3   1  -6     3290.91     3329.65     76.50 o
  -1   1  -6     2260.05     2198.99     48.99 o
   1   1  -6      345.87      317.44     13.42 o
   3   1  -6        9.94       29.24      8.80 o
   5   1  -6     1556.19     1590.21     48.34 o
   7   1  -6     1442.19     1367.58     50.47 o
   9   1  -6      186.60      254.93     53.04 o
  -6   2  -6      123.74      110.06     22.21 o
  -4   2  -6      418.67      426.57     33.67 o
  -2   2  -6     1647.52     1591.42     47.88 o
   0   2  -6      856.01      965.94     27.03 o
   2   2  -6     1263.92     1360.49     61.37 o
   4   2  -6      194.46      219.02     20.45 o
   6   2  -6      200.35      165.42     22.20 o
   8   2  -6      166.38      139.28     30.17 o
  -7   3  -6       91.67       63.77     21.70 o
  -5   3  -6       69.33       62.14     20.70 o
  -3   3  -6       73.69      100.38     16.43 o
  -1   3  -6       50.97       37.99     10.07 o
   1   3  -6      977.92     1022.47     28.90 o
   3   3  -6     1058.12     1041.89     32.13 o
   5   3  -6       33.76       17.27     10.05 o
   7   3  -6      311.04      342.32     44.15 o
   9   3  -6       83.28       39.35     27.38 o
  -6   4  -6      429.75      411.53     48.73 o
  -4   4  -6     1249.95     1201.70     46.43 o
  -2   4  -6     5134.70     5083.03    115.29 o
   0   4  -6     1543.27     1480.57     48.16 o
   2   4  -6     2599.81     2591.44     64.46 o
   4   4  -6      181.59      138.97     18.80 o
   6   4  -6       75.08       64.00     16.77 o
   8   4  -6       54.44       71.95     22.14 o
  -7   5  -6     1298.91     1247.29    157.41 o
  -5   5  -6      399.46      408.76     45.63 o
  -3   5  -6     1611.61     1680.08     52.57 o
  -1   5  -6     3435.19     3360.99     56.74 o
   1   5  -6     7974.61     8160.89    103.57 o
   3   5  -6      973.19      997.77     32.59 o
   5   5  -6      348.34      412.29     42.74 o
   7   5  -6      275.31      204.75     35.55 o
   9   5  -6      345.30      349.33     46.28 o
  -6   6  -6     1450.62     1562.10    133.45 o
  -4   6  -6      145.96      144.77     20.32 o
  -2   6  -6      681.22      586.85     31.90 o
   0   6  -6     1777.56     1765.07     40.93 o
   2   6  -6     7977.88     8255.88    109.51 o
   4   6  -6      480.42      513.55     37.20 o
   6   6  -6     1255.60     1253.70    100.95 o
   8   6  -6      296.45      232.89     39.87 o
  -7   7  -6      400.40      425.49     54.67 o
  -5   7  -6      112.79      112.29     25.99 o
  -3   7  -6      371.90      438.38     30.78 o
  -1   7  -6      191.54      197.05     16.07 o
   1   7  -6     2406.93     2223.82     49.64 o
   3   7  -6     1459.90     1409.19     44.76 o
   5   7  -6       68.16      101.38     17.86 o
   7   7  -6      122.81      117.37     28.26 o
   9   7  -6      178.83      207.03     46.20 o
  -6   8  -6      256.46      328.21    113.78 o
  -4   8  -6       39.28       32.08     14.37 o
  -2   8  -6      155.75      147.97     18.60 o
   0   8  -6      314.18      349.20     22.72 o
   2   8  -6      169.03      170.21     19.26 o
   4   8  -6      149.83      153.97     17.82 o
   6   8  -6      110.99      102.55     24.64 o
   8   8  -6       60.90       74.26     22.36 o
  -7   9  -6      411.29      343.90     65.02 o
  -5   9  -6      308.70      284.33     40.66 o
  -3   9  -6     1352.84     1187.40     90.68 o
  -1   9  -6      546.13      623.22     31.86 o
   1   9  -6     1187.41     1155.86     40.75 o
   3   9  -6      528.99      526.16     31.52 o
   5   9  -6       72.77       63.14     19.24 o
   7   9  -6      423.04      403.59     64.16 o
  -6  10  -6      607.54      682.81     75.28 o
  -4  10  -6     1422.03     1361.92    107.79 o
  -2  10  -6     5449.20     5538.42    107.26 o
   0  10  -6     1720.65     1783.80     44.72 o
   2  10  -6     1613.19     1591.89     61.20 o
   4  10  -6       37.08       36.92     12.31 o
   6  10  -6      846.92      819.09    119.77 o
   8  10  -6      259.08      333.93     47.67 o
  -5  11  -6      199.25      192.22     34.34 o
  -3  11  -6     5440.35     5041.16    137.35 o
  -1  11  -6     8156.11     8221.91    131.27 o
   1  11  -6     2927.45     2969.17     62.65 o
   3  11  -6        6.75        6.49     11.22 o
   5  11  -6      449.77      380.73     47.14 o
   7  11  -6      381.30      357.93     51.35 o
  -6  12  -6      243.97      214.07     39.70 o
  -4  12  -6      856.50      792.74     64.65 o
  -2  12  -6     3503.20     3224.89    101.43 o
   0  12  -6      427.01      433.12     27.40 o
   2  12  -6      400.89      364.11     26.54 o
   4  12  -6       28.73        6.84     11.17 o
   6  12  -6      953.60      920.35     78.39 o
  -5  13  -6       91.94       87.57     44.48 o
  -3  13  -6      220.02      210.08     32.67 o
  -1  13  -6      982.63      965.62     94.12 o
   1  13  -6      426.53      439.48     28.95 o
   3  13  -6      381.41      337.25     29.33 o
   5  13  -6      154.58      167.56     32.60 o
   7  13  -6      103.11      139.78     32.67 o
  -4  14  -6      142.86       91.17     26.52 o
  -2  14  -6      248.12      222.00     34.22 o
   0  14  -6       49.42       51.76     11.07 o
   2  14  -6       15.70        9.42      7.66 o
   4  14  -6       74.57       92.15     21.03 o
   6  14  -6       84.41       80.78     25.06 o
  -5  15  -6       44.46       38.35     37.64 o
  -3  15  -6     1056.32     1023.85     73.77 o
  -1  15  -6      330.91      343.57     38.97 o
   1  15  -6      140.55      147.06     17.96 o
   3  15  -6      478.36      460.15     41.72 o
   5  15  -6     1856.61     2033.86    100.36 o
   7  15  -6     1786.64     1630.79    103.18 o
  -4  16  -6      477.13      488.95    107.79 o
  -2  16  -6     3083.60     2802.68    100.58 o
   0  16  -6      368.77      382.00     27.52 o
   2  16  -6      111.22       87.20     21.76 o
   4  16  -6      174.60      250.33     32.23 o
   6  16  -6     2680.59     2619.62    122.76 o
  -5  17  -6      265.22      265.80     39.70 o
  -3  17  -6     1122.57     1004.07     75.43 o
  -1  17  -6     1742.22     1700.77    176.23 o
   1  17  -6     2384.81     2462.69     63.32 o
   3  17  -6      461.56      467.40     43.44 o
   5  17  -6      166.82      239.27     63.31 o
  -4  18  -6       73.29       56.19     18.72 o
  -2  18  -6      203.58      211.76     44.48 o
   0  18  -6      343.00      373.64     34.63 o
   2  18  -6     1449.49     1439.02     62.17 o
   4  18  -6      179.73      248.27     41.09 o
   6  18  -6       38.31       60.84     25.66 o
  -3  19  -6        0.35       11.63     23.10 o
  -1  19  -6       23.60       33.57     17.26 o
   1  19  -6       27.72       24.84     19.68 o
   3  19  -6      230.86      236.38     31.49 o
   5  19  -6      110.66      105.74     30.41 o
  -2  20  -6      551.83      577.33     57.73 o
   0  20  -6      517.12      426.89     47.27 o
   2  20  -6     1032.70     1089.68     61.12 o
   4  20  -6        4.81        0.04     14.93 o
  -3  21  -6      221.18      227.18     46.20 o
  -1  21  -6      138.39      120.09     27.51 o
   1  21  -6      841.49      867.11     79.18 o
   3  21  -6      430.93      456.14     47.05 o
   5  21  -6      347.37      343.90     73.57 o
  -2  22  -6       82.05      120.44     47.05 o
   0  22  -6       56.03       59.88     30.80 o
   2  22  -6      890.40     1091.48     93.79 o
   4  22  -6      275.13      287.85     39.73 o
  -1  23  -6      147.37      147.14     42.77 o
   1  23  -6      759.16      828.07     79.07 o
   3  23  -6      438.49      429.09     62.45 o
  -2  24  -6       42.59       99.24     25.66 o
   0  24  -6       95.49       61.59     29.09 o
   2  24  -6       97.62       92.89     30.69 o
  -6   1  -5      328.07      368.59     29.62 o
  -4   1  -5      405.95      470.77     32.40 o
  -2   1  -5     2671.93     2627.25     82.45 o
   0   1  -5      158.04      159.10     14.72 o
   2   1  -5     1772.27     1780.63     40.50 o
   4   1  -5     1600.50     1565.76     46.34 o
   6   1  -5     1145.29     1175.52     42.50 o
   8   1  -5      191.04      131.77     27.04 o
  -7   2  -5      692.59      607.54     74.64 o
  -5   2  -5     2181.83     2186.81     63.64 o
  -3   2  -5     4392.26     4663.70     87.87 o
  -1   2  -5     1464.55     1381.74     60.25 o
   1   2  -5     1130.68      979.76     25.18 o
   3   2  -5     5626.43     5678.16     72.28 o
   5   2  -5     2664.89     2626.71     53.59 o
   7   2  -5     1412.08     1330.33     53.94 o
   9   2  -5       53.28       10.27     20.53 o
  -6   3  -5      721.83      712.75     61.64 o
  -4   3  -5      170.41      181.57     21.83 o
  -2   3  -5     5541.65     5645.46     97.03 o
   0   3  -5     5935.21     5918.42     77.15 o
   2   3  -5    18572.87    19496.67    193.83 o
   4   3  -5       16.56       14.83      7.39 o
   6   3  -5      171.75      231.33     25.32 o
   8   3  -5      160.94      161.25     28.26 o
  -7   4  -5      680.78      867.77     72.75 o
  -5   4  -5      510.35      448.27     45.84 o
  -3   4  -5     1372.58     1300.49     43.25 o
  -1   4  -5     4032.26     4054.16     59.63 o
   1   4  -5     4507.83     4317.35     63.27 o
   3   4  -5     1982.10     1846.53     56.18 o
   5   4  -5       32.32       40.20     10.11 o
   7   4  -5      215.26      227.80     36.05 o
   9   4  -5       71.28      133.45     44.48 o
  -6   5  -5      343.73      342.68     42.67 o
  -4   5  -5      806.17      793.02     74.81 o
  -2   5  -5      959.68      930.95     37.06 o
   0   5  -5       31.65       23.29      6.17 o
   2   5  -5       43.30       63.71     11.36 o
   4   5  -5       17.21       17.87      7.56 o
   6   5  -5       49.34       66.25     14.22 o
   8   5  -5       43.97       49.95     18.72 o
  -7   6  -5      199.48      301.97     43.92 o
  -5   6  -5      128.05       95.51     22.89 o
  -3   6  -5      740.18      726.69     56.75 o
  -1   6  -5      103.02       77.25      9.62 o
   1   6  -5      502.32      560.32     24.70 o
   3   6  -5      386.70      337.18     22.22 o
   5   6  -5      138.19      146.52     17.18 o
   7   6  -5       50.80       26.23     29.09 o
   9   6  -5       27.51       16.08     17.11 o
  -8   7  -5      680.83      525.26     76.99 o
  -6   7  -5      957.99      805.39     66.95 o
  -4   7  -5      333.02      298.10     36.18 o
  -2   7  -5      439.64      519.03     28.60 o
   0   7  -5     3997.48     4172.55     64.73 o
   2   7  -5    13484.54    13979.13    162.50 o
   4   7  -5      776.06      834.26     56.55 o
   6   7  -5      605.19      632.51     58.59 o
   8   7  -5      409.80      314.22     45.07 o
  -7   8  -5     1669.58     1293.48     97.52 o
  -5   8  -5      342.77      326.81     42.33 o
  -3   8  -5      217.06      202.00     20.55 o
  -1   8  -5     1263.22     1300.71     33.02 o
   1   8  -5    17883.76    18981.35    197.95 o
   3   8  -5     6802.72     7017.37    102.71 o
   5   8  -5       39.92       35.22     12.15 o
   7   8  -5     1130.65     1098.87     99.24 o
   9   8  -5      518.15      461.98     76.14 o
  -6   9  -5      908.50      848.21    100.95 o
  -4   9  -5      394.57      404.64     44.57 o
  -2   9  -5     1139.61     1103.11     38.87 o
   0   9  -5      936.09      859.96     28.81 o
   2   9  -5     6807.27     6798.56     98.82 o
   4   9  -5      305.95      325.34     32.42 o
   6   9  -5      465.06      501.52     54.44 o
   8   9  -5      111.96      100.38     27.04 o
  -7  10  -5      600.39      690.42     71.61 o
  -5  10  -5      166.24      147.87     29.96 o
  -3  10  -5     1013.53      913.59     57.11 o
  -1  10  -5       85.68       96.55     11.75 o
   1  10  -5      221.97      245.15     20.50 o
   3  10  -5     1016.90      965.03     36.01 o
   5  10  -5      774.93      764.72     53.11 o
   7  10  -5      300.41      269.09     42.83 o
  -6  11  -5       57.86       71.98     25.82 o
  -4  11  -5       75.27       64.19     20.94 o
  -2  11  -5      365.42      413.07     29.21 o
   0  11  -5      396.04      452.10     26.92 o
   2  11  -5      109.20      142.69     15.95 o
   4  11  -5      199.66      225.41     27.77 o
   6  11  -5      145.70      144.52     29.62 o
   8  11  -5        4.57       14.91     16.43 o
  -7  12  -5      245.95      256.64     61.59 o
  -5  12  -5      275.39      288.97     41.62 o
  -3  12  -5      725.14      623.39     52.12 o
  -1  12  -5      611.37      628.50     27.61 o
   1  12  -5      262.34      334.96     30.76 o
   3  12  -5      802.67      709.83     52.35 o
   5  12  -5      543.96      551.40     50.30 o
   7  12  -5      345.35      264.89     45.34 o
  -6  13  -5      431.36      326.34     49.33 o
  -4  13  -5      800.66      745.09     62.60 o
  -2  13  -5     3455.49     3495.29    104.39 o
   0  13  -5      922.54      949.21     33.94 o
   2  13  -5     4865.02     4943.60     86.62 o
   4  13  -5     1430.01     1451.38    108.77 o
   6  13  -5     1438.13     1554.67     86.70 o
   8  13  -5      131.87       95.81     41.06 o
  -5  14  -5     1114.49     1060.31     79.56 o
  -3  14  -5     1716.79     1697.48     75.55 o
  -1  14  -5        4.39       12.00      6.20 o
   1  14  -5       21.11       19.52      9.18 o
   3  14  -5     2238.40     2144.77     80.43 o
   5  14  -5     1927.14     1896.15     77.67 o
   7  14  -5     1121.63     1093.70     88.87 o
  -6  15  -5      403.68      394.16     68.44 o
  -4  15  -5      231.88      215.71     35.08 o
  -2  15  -5     1159.02     1122.03     58.59 o
   0  15  -5       95.26       79.97     12.33 o
   2  15  -5      586.31      592.14     34.49 o
   4  15  -5     1101.70     1131.44     68.64 o
   6  15  -5     1363.21     1358.11    144.58 o
  -5  16  -5       23.98       25.66     14.37 o
  -3  16  -5       17.89       29.61     15.59 o
  -1  16  -5       18.10       22.58      9.78 o
   1  16  -5        1.14       14.73      7.45 o
   3  16  -5       42.76       37.30     13.21 o
   5  16  -5      267.09      260.62     35.73 o
   7  16  -5      163.36      198.11     68.44 o
  -4  17  -5       53.32       50.60     19.93 o
  -2  17  -5      430.81      400.36     44.57 o
   0  17  -5      524.36      513.70     48.49 o
   2  17  -5     1273.47     1323.70     56.07 o
   4  17  -5      516.90      518.81     48.26 o
   6  17  -5      243.32      294.92     48.72 o
  -5  18  -5       74.60       58.82     32.51 o
  -3  18  -5      394.32      385.67     46.57 o
  -1  18  -5     2283.85     2149.06     68.45 o
   1  18  -5     3412.07     3408.52     91.79 o
   3  18  -5     1470.83     1416.43     66.80 o
   5  18  -5       41.53       48.54     19.85 o
  -4  19  -5       43.20       99.24     24.78 o
  -2  19  -5     1009.60      990.69     73.52 o
   0  19  -5     2655.12     2489.81     74.91 o
   2  19  -5     4452.04     4452.33    114.67 o
   4  19  -5      117.67      136.54     27.34 o
   6  19  -5        2.37       29.83     19.24 o
  -3  20  -5      118.77      137.64     28.73 o
  -1  20  -5      437.09      442.14     49.21 o
   1  20  -5     1388.64     1546.79    137.73 o
   3  20  -5      804.02      860.08    100.54 o
   5  20  -5        7.20        4.81     15.06 o
  -4  21  -5       97.91      155.70     41.06 o
  -2  21  -5      621.43      507.84     96.67 o
   0  21  -5      271.45      328.82     45.07 o
   2  21  -5      333.49      340.55     37.51 o
   4  21  -5       91.95      107.69     24.48 o
  -3  22  -5       89.10       94.10     24.20 o
  -1  22  -5      163.99      166.71     57.32 o
   1  22  -5       90.26      100.95     29.04 o
   3  22  -5      165.72      193.65     36.77 o
   5  22  -5      123.39      121.48     47.91 o
  -2  23  -5      250.19      372.75     47.99 o
   0  23  -5      273.77      331.69     48.72 o
   2  23  -5     1028.41     1032.63    171.10 o
   4  23  -5      377.79      338.28     50.90 o
  -1  24  -5      133.98      126.61     42.77 o
   1  24  -5      812.42      889.35     84.27 o
   3  24  -5      918.32      879.57     89.31 o
   2  25  -5      521.92      461.96     87.26 o
  -8   0  -4      136.52      142.01     65.02 o
  -6   0  -4     4283.13     4406.39    128.77 o
  -4   0  -4     4068.17     3916.37    126.61 o
  -2   0  -4      622.65      509.86     35.93 o
   0   0  -4    26098.05    29348.06    371.60 o
   2   0  -4    15062.94    15664.70    226.97 o
   4   0  -4    42299.64    42139.48    550.53 o
   6   0  -4    12437.01    12577.70    234.47 o
   8   0  -4      514.65      499.60     71.86 o
  -7   1  -4      137.72      157.20     39.70 o
  -5   1  -4     1840.26     1769.26     54.26 o
  -3   1  -4     1838.17     1800.22     72.52 o
  -1   1  -4      225.04      172.24     15.40 o
   1   1  -4      484.74      573.83     14.31 o
   3   1  -4     8624.85     9103.54     98.19 o
   5   1  -4     2086.76     2063.10     46.18 o
   7   1  -4      996.85      949.65     44.08 o
   9   1  -4        6.91       15.40     20.53 o
  -8   2  -4       68.12       38.21     26.72 o
  -6   2  -4      667.65      757.04     65.02 o
  -4   2  -4      654.09      660.86     31.11 o
  -2   2  -4     1782.39     1845.69     44.59 o
   0   2  -4     2171.68     2196.60     99.27 o
   2   2  -4       93.15       92.21      9.03 o
   4   2  -4      251.81      253.60     17.32 o
   6   2  -4      630.76      575.92     30.54 o
   8   2  -4      263.65      276.24     37.98 o
  -7   3  -4       41.76       35.53     17.67 o
  -5   3  -4      121.90      132.40     17.63 o
  -3   3  -4      235.51      228.01     20.24 o
  -1   3  -4     2163.93     2328.95     37.56 o
   1   3  -4     1483.26     1548.92     30.92 o
   3   3  -4       12.63       16.35      6.31 o
   5   3  -4      731.66      763.23     34.63 o
   7   3  -4       36.98       32.51     15.73 o
   9   3  -4       92.05       90.68     39.35 o
  -8   4  -4      189.93      190.64     46.44 o
  -6   4  -4     1792.80     1603.07    134.31 o
  -4   4  -4     1674.79     1707.43     58.50 o
  -2   4  -4     4051.69     4102.68     74.96 o
   0   4  -4      429.78      495.58     31.12 o
   2   4  -4      313.61      237.38     15.50 o
   4   4  -4      144.76      157.48     15.74 o
   6   4  -4      606.97      576.82     34.74 o
   8   4  -4      334.82      326.45     42.94 o
  -7   5  -4      505.72      633.39     61.96 o
  -5   5  -4      749.96      818.52     62.48 o
  -3   5  -4     2962.09     2842.77     61.80 o
  -1   5  -4    11621.92    12258.42    127.33 o
   1   5  -4      642.24      535.59     19.08 o
   3   5  -4     2916.48     2719.02     52.37 o
   5   5  -4      142.91      133.05     16.08 o
   7   5  -4     1964.90     1988.90     91.54 o
   9   5  -4      503.79      566.33     85.55 o
  -8   6  -4      608.05      699.68     92.39 o
  -6   6  -4      822.68      703.49     63.70 o
  -4   6  -4       14.85       17.06      8.27 o
  -2   6  -4     7023.42     7292.75     85.79 o
   0   6  -4     4178.11     4398.32     61.95 o
   2   6  -4     5960.63     5907.41     81.00 o
   4   6  -4      800.11      827.05     31.47 o
   6   6  -4     2037.84     2037.53    120.13 o
   8   6  -4     1139.75     1261.37     95.81 o
  -7   7  -4      164.30      126.80     28.26 o
  -5   7  -4      229.14      294.77     78.70 o
  -3   7  -4      117.17      125.35     15.83 o
  -1   7  -4     2829.54     2826.28     48.03 o
   1   7  -4     2305.79     2211.71     44.20 o
   3   7  -4      524.02      519.46     34.33 o
   5   7  -4       32.69       35.50      8.66 o
   7   7  -4      956.05      852.50    134.99 o
   9   7  -4       55.24       49.62     27.38 o
  -8   8  -4      102.90      177.94     51.33 o
  -6   8  -4       21.91       29.21     22.24 o
  -4   8  -4      260.82      224.40     32.40 o
  -2   8  -4      276.64      351.37     23.71 o
   0   8  -4      392.87      407.23     20.11 o
   2   8  -4      528.66      515.90     23.61 o
   4   8  -4      114.76      121.74     14.88 o
   6   8  -4      181.97      219.07     29.41 o
   8   8  -4       81.66       84.92     24.25 o
  -7   9  -4      288.45      292.23     44.62 o
  -5   9  -4      943.39      985.41     94.10 o
  -3   9  -4      674.51      583.06    139.44 o
  -1   9  -4     1455.74     1442.28     36.06 o
   1   9  -4      847.54      770.49     26.09 o
   3   9  -4      752.50      733.95     41.49 o
   5   9  -4      644.75      664.15     46.41 o
   7   9  -4      905.83      817.65     79.09 o
   9   9  -4       29.10       75.28     32.51 o
  -4  10  -4     1773.14     1606.71    106.08 o
  -2  10  -4     3419.75     3311.23     67.51 o
   0  10  -4        5.36       11.99      6.07 o
   2  10  -4     1141.67     1074.02     32.59 o
   4  10  -4     1093.64     1057.65     50.43 o
   6  10  -4     1590.27     1658.00     70.12 o
   8  10  -4      328.71      318.45     79.56 o
  -7  11  -4      549.36      641.16     68.17 o
  -5  11  -4     3924.58     3510.88    179.65 o
  -3  11  -4     7569.80     7127.17    272.04 o
  -1  11  -4     2930.88     2835.41     52.18 o
   1  11  -4      269.25      321.79     21.44 o
   3  11  -4     2807.79     2702.17     60.01 o
   5  11  -4      297.55      273.26     32.42 o
   7  11  -4      450.43      428.63     75.22 o
  -6  12  -4     1438.52     1371.61     80.63 o
  -4  12  -4     1276.71     1246.40     65.03 o
  -2  12  -4     1671.08     1712.88     75.06 o
   0  12  -4       65.45       75.56     11.54 o
   2  12  -4     1066.79     1011.51     60.50 o
   4  12  -4      949.10      854.88     54.96 o
   6  12  -4      530.30      551.68     73.17 o
   8  12  -4       33.77       24.34     18.82 o
  -7  13  -4       57.70       41.06     22.89 o
  -5  13  -4      228.21      202.37     33.25 o
  -3  13  -4      888.10      835.08    170.24 o
  -1  13  -4      548.54      569.25     24.92 o
   1  13  -4      527.18      528.69     31.61 o
   3  13  -4      449.58      459.78     38.70 o
   5  13  -4       99.57      116.67     26.14 o
   7  13  -4      187.24      197.18     30.79 o
  -6  14  -4      149.43      191.57     36.77 o
  -4  14  -4       65.39       62.26     18.72 o
  -2  14  -4       21.99       13.91      8.06 o
   0  14  -4       79.45       84.67     12.69 o
   2  14  -4        4.83       11.44      6.70 o
   4  14  -4      250.48      250.04     31.58 o
   6  14  -4      450.83      503.00     49.99 o
   8  14  -4      161.54      277.17     65.02 o
  -5  15  -4      687.25      558.18     56.86 o
  -3  15  -4      443.56      398.93     42.94 o
  -1  15  -4      128.99      163.50     21.01 o
   1  15  -4      580.38      590.78     29.64 o
   3  15  -4     5453.74     5571.10    123.72 o
   5  15  -4     2810.41     2724.63     94.81 o
   7  15  -4     1290.25     1187.37    139.94 o
  -6  16  -4     1125.84     1108.40     99.24 o
  -4  16  -4     1110.64     1018.36     66.94 o
  -2  16  -4     1470.63     1480.96     74.43 o
   0  16  -4      455.67      414.75     27.21 o
   2  16  -4     1570.57     1625.44     60.10 o
   4  16  -4     3479.72     3525.13    105.71 o
   6  16  -4     1060.52     1104.52     76.83 o
  -5  17  -4      793.26      756.50     68.93 o
  -3  17  -4     1651.86     1580.26     75.43 o
  -1  17  -4     2783.61     2849.25     76.42 o
   1  17  -4      763.39      716.34     32.28 o
   3  17  -4      658.35      678.97     51.56 o
   5  17  -4       26.22       17.35     13.61 o
   7  17  -4      809.07      679.36    169.38 o
  -4  18  -4       26.84       53.14     20.46 o
  -2  18  -4      769.00      832.37    107.79 o
   0  18  -4      952.26      947.92     43.44 o
   2  18  -4      701.30      712.01     51.08 o
   4  18  -4       56.44       50.78     16.56 o
   6  18  -4      216.24      217.41     35.47 o
  -5  19  -4       28.67       27.08     17.26 o
  -3  19  -4       38.50       33.76     18.03 o
  -1  19  -4        4.72        1.71      8.47 o
   1  19  -4      255.54      278.92     31.04 o
   3  19  -4      293.01      333.13     65.45 o
   5  19  -4      130.51      165.90     28.61 o
   7  19  -4       25.97       83.84     39.35 o
  -4  20  -4      208.82      231.18     39.87 o
  -2  20  -4      860.66      840.74     66.24 o
   0  20  -4      675.55      651.47     61.88 o
   2  20  -4      256.70      307.44     41.41 o
   4  20  -4      119.71       98.22     39.69 o
   6  20  -4      528.82      566.33    112.92 o
  -3  21  -4      131.80      125.66     27.51 o
  -1  21  -4      933.96      886.76     52.94 o
   1  21  -4      475.59      440.33     53.34 o
   3  21  -4     1319.10     1413.72     74.67 o
   5  21  -4      727.84      811.41     94.00 o
  -4  22  -4       30.10       37.64     25.66 o
  -2  22  -4      572.26      559.95     56.82 o
   0  22  -4      309.39      359.68     47.78 o
   2  22  -4     1348.30     1586.98     99.80 o
   4  22  -4      780.09      848.96     91.09 o
  -3  23  -4      244.55      206.92     43.63 o
  -1  23  -4      825.61      790.34     72.47 o
   1  23  -4      503.83      525.60     61.70 o
   3  23  -4      635.28      718.85     80.39 o
  -2  24  -4       49.18       59.88     30.80 o
   0  24  -4       65.15       73.23     40.21 o
   2  24  -4      114.52      112.27     33.12 o
   4  24  -4       41.52      -15.40     37.64 o
  -1  25  -4       88.48       51.33     27.38 o
   1  25  -4       88.56      100.95     29.04 o
   0  26  -4       97.95      140.30     47.91 o
  -8   1  -3       25.58        2.52     22.89 o
  -6   1  -3      675.73      644.85     36.86 o
  -4   1  -3     1260.95     1175.93     39.25 o
  -2   1  -3     1847.53     1843.51     55.44 o
   0   1  -3       38.84       30.20      5.19 o
   2   1  -3     3938.21     4134.22     56.82 o
   4   1  -3     1777.19     1863.05     44.20 o
   6   1  -3      212.49      202.82     18.26 o
   8   1  -3      279.41      386.40     45.78 o
  -7   2  -3     1202.02     1266.83     73.57 o
  -5   2  -3     4017.96     4244.95     85.73 o
  -3   2  -3      375.55      313.40     23.86 o
  -1   2  -3     6738.44     6785.92     73.37 o
   1   2  -3     2420.91     2451.06     57.29 o
   3   2  -3    18188.29    18848.50    169.68 o
   5   2  -3      724.33      738.58     28.36 o
   7   2  -3      861.98      928.56     45.47 o
  -8   3  -3       20.58       63.31     35.93 o
  -6   3  -3     1028.59     1048.38     62.29 o
  -4   3  -3     1709.53     1666.71     46.86 o
  -2   3  -3    18651.11    19398.58    254.92 o
   0   3  -3    14692.14    16016.06    149.76 o
   2   3  -3      129.55       91.49      9.12 o
   4   3  -3      106.52      178.26     14.63 o
   6   3  -3      508.14      511.91     32.40 o
   8   3  -3     1366.96     1235.31     99.24 o
  -7   4  -3      418.24      460.32     50.95 o
  -5   4  -3     1541.48     1496.77     46.73 o
  -3   4  -3     2607.84     2481.09     53.50 o
  -1   4  -3    13263.45    14268.98    136.82 o
   1   4  -3      179.05      148.72     10.84 o
   3   4  -3     1324.32     1178.08     31.16 o
   5   4  -3       26.60       28.04      8.01 o
   7   4  -3     1019.85     1043.47     53.89 o
  -8   5  -3      155.27      188.38     36.01 o
  -6   5  -3      841.92      812.81     66.42 o
  -4   5  -3      198.27      171.16     17.29 o
  -2   5  -3       65.31       60.28      8.02 o
   0   5  -3      570.16      597.93     17.88 o
   2   5  -3       24.05       35.33      6.52 o
   4   5  -3      104.22      103.59     12.68 o
   6   5  -3       44.78       49.01     13.55 o
   8   5  -3       65.40       30.80     65.02 o
  -7   6  -3       92.77      130.30     29.10 o
  -5   6  -3      556.06      547.77     50.14 o
  -3   6  -3       40.74       38.37      5.38 o
  -1   6  -3     1469.66     1526.39     50.13 o
   1   6  -3       63.73       77.82      8.58 o
   3   6  -3      948.24      895.31     27.16 o
   5   6  -3        6.28        7.87      5.89 o
   7   6  -3      174.43      200.97     27.97 o
   9   6  -3       36.46       63.31     25.66 o
  -8   7  -3       83.35      111.31     32.40 o
  -6   7  -3        5.29        0.34     13.69 o
  -4   7  -3       74.01       96.80     22.36 o
  -2   7  -3    13397.42    14255.01    143.34 o
   0   7  -3    13780.81    14795.95    167.81 o
   2   7  -3     2122.56     1959.03     39.47 o
   4   7  -3      303.11      299.21     20.84 o
   6   7  -3     1269.69     1342.19     67.54 o
   8   7  -3     1728.12     1527.21    417.47 o
  -7   8  -3      221.10      286.92     41.92 o
  -5   8  -3      156.08      196.23     31.23 o
  -3   8  -3      902.36      914.55     23.41 o
  -1   8  -3    36812.11    41988.67    419.62 o
   1   8  -3     3542.25     3609.39     55.91 o
   3   8  -3      321.69      297.69     26.92 o
   5   8  -3      477.48      442.87     37.81 o
   7   8  -3     3480.18     3465.46    105.18 o
   9   8  -3      335.48      314.82     61.59 o
  -8   9  -3      153.43      242.96     43.98 o
  -6   9  -3      649.76      636.86     59.59 o
  -4   9  -3      367.83      358.66     40.21 o
  -2   9  -3     4959.02     4846.75     66.60 o
   0   9  -3     5214.68     5380.41     73.01 o
   2   9  -3     1211.66     1201.91     32.19 o
   4   9  -3      269.57      290.16     29.50 o
   6   9  -3      447.69      472.63     43.25 o
   8   9  -3      741.33      612.12    106.08 o
  -7  10  -3      100.57       62.52     23.02 o
  -5  10  -3      682.45      501.41     49.56 o
  -3  10  -3      145.22      121.42     15.34 o
  -1  10  -3     1184.72     1151.73     34.82 o
   1  10  -3      695.70      731.16     38.20 o
   3  10  -3     3876.99     3985.55     68.13 o
   5  10  -3      197.85      171.51     24.20 o
   7  10  -3      583.40      588.24     50.94 o
   9  10  -3       81.83      118.06     47.91 o
  -8  11  -3       32.17       65.02     34.22 o
  -6  11  -3      110.63      129.55     28.73 o
  -4  11  -3      328.57      304.31     37.50 o
  -2  11  -3      181.44      241.25     25.19 o
   0  11  -3      212.04      184.33     15.09 o
   2  11  -3      714.90      789.15     52.35 o
   4  11  -3      285.90      305.53     31.51 o
   6  11  -3       18.11       13.57     12.32 o
   8  11  -3       27.51       16.90     18.91 o
  -7  12  -3      147.71      150.47     35.02 o
  -5  12  -3      551.25      490.15     49.67 o
  -3  12  -3      230.75      247.36     22.54 o
  -1  12  -3      927.20      902.52     31.36 o
   1  12  -3      272.10      247.59     18.85 o
   3  12  -3     2875.92     2795.12     84.82 o
   5  12  -3      119.36      103.11     21.86 o
   7  12  -3      278.08      262.24     36.43 o
  -6  13  -3     1717.59     1657.82     85.80 o
  -4  13  -3     1626.45     1680.59     75.43 o
  -2  13  -3     3636.42     3661.28     81.50 o
   0  13  -3     3288.60     3244.73     59.91 o
   2  13  -3     3589.25     3643.23     67.05 o
   4  13  -3     1678.54     1648.71     90.49 o
   6  13  -3      404.32      402.22     43.96 o
   8  13  -3      651.02      659.62     76.41 o
  -7  14  -3      598.75      692.76     69.56 o
  -5  14  -3     1664.53     1572.72     77.97 o
  -3  14  -3       39.20       33.92     15.40 o
  -1  14  -3      647.75      655.89     28.47 o
   1  14  -3     1136.93     1191.88     40.06 o
   3  14  -3     6697.84     6882.07    139.90 o
   5  14  -3      550.44      569.18     49.75 o
   7  14  -3      178.82      243.81     45.34 o
  -6  15  -3      415.72      412.04     51.32 o
  -4  15  -3      222.52      218.65     32.40 o
  -2  15  -3      156.25      160.80     27.43 o
   0  15  -3      470.53      533.65     26.75 o
   2  15  -3     3731.47     3748.37     92.43 o
   4  15  -3     2380.88     2335.41     87.10 o
   6  15  -3      358.83      381.89     43.53 o
   8  15  -3      261.41      277.80     43.98 o
  -5  16  -3        4.16       17.45     15.40 o
  -3  16  -3       47.49       43.91     16.30 o
  -1  16  -3       30.63       29.59     10.42 o
   1  16  -3       62.73       57.87     11.35 o
   3  16  -3      581.55      520.88     43.31 o
   5  16  -3      148.87      136.83     25.56 o
   7  16  -3       44.13       21.70     22.61 o
  -6  17  -3       66.99       13.56     15.59 o
  -4  17  -3      361.99      354.37     43.55 o
  -2  17  -3     1616.55     1562.56     55.99 o
   0  17  -3      711.97      664.35     31.69 o
   2  17  -3      461.09      475.83     44.72 o
   4  17  -3      188.49      203.91     29.39 o
   6  17  -3       34.36       62.09     26.25 o
  -5  18  -3      615.49      600.34     61.67 o
  -3  18  -3     1997.10     1846.79    142.86 o
  -1  18  -3     5428.86     5238.37    109.59 o
   1  18  -3      341.04      286.50     29.87 o
   3  18  -3       29.70       20.13     12.63 o
   5  18  -3      206.16      187.63     31.00 o
   7  18  -3      663.92      875.50    112.92 o
  -4  19  -3      321.05      257.68     39.87 o
  -2  19  -3     5237.83     5030.72    110.71 o
   0  19  -3     3560.53     3441.42     87.35 o
   2  19  -3       28.72       39.09     13.55 o
   4  19  -3       63.35       68.53     17.93 o
   6  19  -3      795.65      940.82     97.19 o
  -5  20  -3      165.90      103.51     27.83 o
  -3  20  -3      248.05      262.86     38.10 o
  -1  20  -3     2692.44     2611.54    113.58 o
   1  20  -3      271.38      271.44     55.61 o
   3  20  -3      136.82      149.33     25.56 o
   5  20  -3        9.39       -3.07     17.26 o
  -4  21  -3      279.34      306.13     43.98 o
  -2  21  -3      506.72      526.72     42.19 o
   0  21  -3      153.71      163.42     32.85 o
   2  21  -3      369.10      388.89     53.58 o
   4  21  -3      171.05      171.95     40.17 o
   6  21  -3      104.84      159.12     65.02 o
  -3  22  -3      162.53      188.05     35.55 o
  -1  22  -3      170.19      192.84     34.46 o
   1  22  -3      126.25      120.95     28.73 o
   3  22  -3      196.78      191.10     37.45 o
   5  22  -3       60.87       43.55     25.06 o
  -4  23  -3       69.79      116.34     37.64 o
  -2  23  -3      780.06      825.60     70.15 o
   0  23  -3      642.13      624.67     69.29 o
   2  23  -3      521.94      578.33    100.09 o
   4  23  -3      229.81      207.81     63.31 o
  -3  24  -3       59.20       94.10     30.80 o
  -1  24  -3     1729.15     1773.75     92.94 o
   1  24  -3      460.73      472.98     60.46 o
   3  24  -3      622.65      619.65     74.04 o
   0  25  -3      255.00      295.19     45.93 o
   2  25  -3      615.28      587.15     76.14 o
  -1  26  -3      182.45      224.13     54.75 o
   1  26  -3       95.33      114.63     46.20 o
  -8   0  -2     1351.57     1216.49    152.27 o
  -6   0  -2     2757.37     2673.68     91.40 o
  -4   0  -2      214.87      254.93     32.51 o
  -2   0  -2    14444.30    17790.50    321.66 o
   0   0  -2    48677.47    45340.00    533.41 o
   2   0  -2   182030.53   167905.92   1639.14 o
   4   0  -2    34732.05    37458.47    354.80 o
   6   0  -2      416.94      392.08     32.39 o
   8   0  -2       98.60       54.75     35.93 o
  -9   1  -2      179.86      214.56     63.31 o
  -7   1  -2      389.45      394.71     38.97 o
  -5   1  -2     2498.96     2457.39     61.15 o
  -3   1  -2     1223.50     1348.09     60.74 o
  -1   1  -2     3748.28     3427.92     50.72 o
   1   1  -2     4647.40     5035.72     66.58 o
   3   1  -2    17480.75    17948.10    176.66 o
   5   1  -2      197.23      204.10     14.54 o
   7   1  -2      153.17      191.91     22.30 o
  -8   2  -2      252.75      265.74     50.56 o
  -6   2  -2      661.63      781.84     42.33 o
  -4   2  -2      740.43      807.66     46.45 o
  -2   2  -2     3622.10     3392.45     54.97 o
   0   2  -2      268.80      272.64      9.12 o
   2   2  -2      582.83      575.18     16.28 o
   4   2  -2     1516.92     1563.06     30.13 o
   6   2  -2      553.42      550.87     26.05 o
   8   2  -2      236.89      281.56     34.93 o
  -9   3  -2       30.64       35.93     39.35 o
  -7   3  -2       82.64       96.29     24.25 o
  -5   3  -2      511.11      568.12     30.84 o
  -3   3  -2     1166.46     1264.89     24.94 o
  -1   3  -2     2416.46     2432.49     32.99 o
   1   3  -2     1520.22     1617.79     41.36 o
   3   3  -2      988.04     1077.13     27.78 o
   5   3  -2       20.93       18.63      6.65 o
   7   3  -2      346.75      304.61     29.92 o
  -8   4  -2      537.47      456.30     53.49 o
  -6   4  -2     1367.07     1347.99     68.92 o
  -4   4  -2     1109.40     1096.79     26.28 o
  -2   4  -2     1108.47     1035.81     30.13 o
   0   4  -2      358.42      336.20     11.43 o
   2   4  -2      243.53      237.14     12.90 o
   4   4  -2     1862.21     1716.06     34.37 o
   6   4  -2      381.60      376.70     27.23 o
   8   4  -2      513.89      524.69     50.27 o
  -7   5  -2       65.89      121.19     28.17 o
  -5   5  -2     3858.17     3695.10    110.58 o
  -3   5  -2     2771.25     2911.15     42.83 o
  -1   5  -2    11852.69    11831.59    114.45 o
   1   5  -2       37.76       57.12      6.56 o
   3   5  -2     5977.87     5641.24     83.78 o
   5   5  -2     1227.54     1259.77     31.77 o
   7   5  -2     2413.31     2417.36     91.49 o
  -8   6  -2      191.75      217.31     54.75 o
  -6   6  -2      319.07      373.49     44.78 o
  -4   6  -2     2210.33     2265.28     40.04 o
  -2   6  -2     7957.86     8262.86     88.72 o
   0   6  -2     8565.90     8500.58    156.08 o
   2   6  -2     2143.68     2023.60     41.46 o
   4   6  -2     6508.58     6683.30     85.77 o
   6   6  -2     1499.77     1487.66     53.59 o
   8   6  -2     1012.26      969.96     83.04 o
  -7   7  -2       25.40       38.78     21.39 o
  -5   7  -2      327.09      328.37     39.44 o
  -3   7  -2      783.09      800.49     20.28 o
  -1   7  -2     8484.53     9060.69     96.91 o
   1   7  -2      524.41      610.94     18.70 o
   3   7  -2     1101.74      991.80     26.51 o
   5   7  -2      962.02     1013.77     43.39 o
   7   7  -2      413.63      395.26     43.01 o
   9   7  -2        8.87      -18.82     27.38 o
  -8   8  -2       21.82       37.40     20.53 o
  -6   8  -2      239.85      187.25     32.47 o
  -4   8  -2       96.66      107.82     13.59 o
  -2   8  -2      671.68      676.21     19.02 o
   0   8  -2     1147.95     1161.08     27.09 o
   2   8  -2      197.91      198.17     13.50 o
   4   8  -2      357.20      387.70     21.73 o
   6   8  -2      178.92      213.02     25.28 o
   8   8  -2       69.73       42.50     22.14 o
  -7   9  -2      434.85      530.72    103.51 o
  -5   9  -2      578.44      568.44     53.90 o
  -3   9  -2      504.37      556.43     54.53 o
  -1   9  -2     4877.65     4941.47     65.90 o
   1   9  -2      444.34      398.15     18.67 o
   3   9  -2     3335.79     3186.59     53.34 o
   5   9  -2     1129.01     1055.95     57.33 o
   7   9  -2      210.77      182.65     36.29 o
   9   9  -2       91.43       13.69     35.93 o
  -8  10  -2      760.42      794.95     75.03 o
  -6  10  -2     1630.35     1605.01     80.63 o
  -4  10  -2      543.95      511.36     37.55 o
  -2  10  -2      267.10      260.14     20.00 o
   0  10  -2     2429.69     2217.35     41.96 o
   2  10  -2     3143.24     2876.37     60.50 o
   4  10  -2     4414.07     4154.34    120.55 o
   6  10  -2      189.45      165.06     25.53 o
   8  10  -2      298.35      363.56     56.24 o
  -7  11  -2     1658.16     1578.61    110.36 o
  -5  11  -2     6758.77     6729.35    168.51 o
  -3  11  -2      327.42      343.13     26.14 o
  -1  11  -2      678.33      513.90     20.50 o
   1  11  -2      779.96      663.24     32.60 o
   3  11  -2     4579.56     4396.01     97.37 o
   5  11  -2       13.95       19.25     10.96 o
   7  11  -2      611.93      633.66     94.10 o
   9  11  -2      771.32      663.85    118.06 o
  -8  12  -2      480.29      457.82     56.86 o
  -6  12  -2     1415.18     1341.39     74.89 o
  -4  12  -2      410.12      347.54     48.76 o
  -2  12  -2       45.43       56.30     11.19 o
   0  12  -2     1222.18     1133.73     31.58 o
   2  12  -2     1972.21     1956.33     43.19 o
   4  12  -2     1474.04     1451.57     59.77 o
   6  12  -2       12.34      -11.68     12.95 o
   8  12  -2      278.69      340.31     55.61 o
  -7  13  -2       78.04      100.81     29.62 o
  -5  13  -2      978.43      933.72     69.56 o
  -3  13  -2      167.46      142.89     19.13 o
  -1  13  -2     1162.67     1190.72     33.09 o
   1  13  -2      232.07      216.48     11.67 o
   3  13  -2      661.81      660.01     46.19 o
   5  13  -2      223.33      253.31     31.58 o
   7  13  -2      187.06      142.96     43.63 o
  -6  14  -2       39.90       43.86     17.67 o
  -4  14  -2      128.79       85.73     21.78 o
  -2  14  -2       83.54       58.68     12.84 o
   0  14  -2      249.23      265.19     19.36 o
   2  14  -2      348.67      326.02     30.65 o
   4  14  -2      852.99      841.28     56.31 o
   6  14  -2      189.00      208.52     41.13 o
   8  14  -2       66.19       59.93     33.36 o
  -7  15  -2      243.14      188.36     47.05 o
  -5  15  -2      787.16      718.69    115.49 o
  -3  15  -2       59.23       40.39     12.01 o
  -1  15  -2     2739.77     2667.23     88.69 o
   1  15  -2     5799.77     6066.00     91.88 o
   3  15  -2     8728.02     9060.24    166.79 o
   5  15  -2     1130.31     1178.93     95.00 o
   7  15  -2      234.90      266.70     50.77 o
  -6  16  -2     1248.50     1237.91     80.97 o
  -4  16  -2      317.00      336.25     41.73 o
  -2  16  -2      163.70      149.33     20.56 o
   0  16  -2     1896.31     2018.63     54.08 o
   2  16  -2     6334.77     6277.68    127.82 o
   4  16  -2     2309.13     2276.40     83.04 o
   6  16  -2       72.88       53.16     24.60 o
   8  16  -2      211.47      230.98     65.02 o
  -5  17  -2     1966.41     1963.32     90.74 o
  -3  17  -2     1167.50     1198.10     54.14 o
  -1  17  -2     2156.76     2102.02     62.78 o
   1  17  -2      253.71      247.81     26.68 o
   3  17  -2     1006.70     1031.86     58.91 o
   5  17  -2      540.15      613.12    119.77 o
   7  17  -2     1096.57     1162.30    108.56 o
  -6  18  -2      137.63      207.60     36.77 o
  -4  18  -2      320.81      267.20     37.98 o
  -2  18  -2     1087.32     1100.34     47.28 o
   0  18  -2      988.31      910.94     76.05 o
   2  18  -2      173.28      162.51     32.40 o
   4  18  -2      391.37      394.77     57.32 o
   6  18  -2      123.45      146.30     37.75 o
  -5  19  -2        7.30        7.70     15.73 o
  -3  19  -2       13.95       23.31     10.94 o
  -1  19  -2      376.90      403.48     34.45 o
   1  19  -2      363.00      306.83     41.73 o
   3  19  -2      252.29      222.83     46.20 o
   5  19  -2       73.18       86.98     46.20 o
  -4  20  -2      367.14      312.27     42.94 o
  -2  20  -2      874.76      924.16     47.46 o
   0  20  -2      542.85      563.98     57.23 o
   2  20  -2       76.69       72.20     44.48 o
   4  20  -2     1007.84     1047.07     93.99 o
   6  20  -2      448.10      457.93     68.24 o
  -5  21  -2      321.02      316.24     43.50 o
  -3  21  -2      219.55      251.40     37.75 o
  -1  21  -2     2049.91     2050.39     68.54 o
   1  21  -2      871.05      797.45     72.56 o
   3  21  -2     2561.78     2606.95    152.27 o
   5  21  -2     1007.70      938.76     95.68 o
  -4  22  -2      208.18      236.35     39.31 o
  -2  22  -2      670.19      721.23     50.68 o
   0  22  -2     1450.04     1575.24     84.58 o
   2  22  -2     1123.11     1197.21     94.75 o
   4  22  -2     1424.80     1520.52    118.39 o
  -3  23  -2      307.33      245.66     39.44 o
  -1  23  -2     1322.74     1266.12     79.99 o
   1  23  -2      234.87      394.12     53.23 o
   3  23  -2      830.29      870.64     87.92 o
  -4  24  -2       14.22       15.40     20.53 o
  -2  24  -2       72.99      121.10     59.03 o
   0  24  -2      162.33      183.03     59.88 o
   2  24  -2       40.98       52.95     23.57 o
   4  24  -2        2.42      -27.38     30.80 o
  -3  25  -2       89.53      140.30     32.51 o
  -1  25  -2       84.94       92.99     27.75 o
   1  25  -2      101.12       83.08     26.72 o
   3  25  -2      277.92      260.60     56.46 o
   0  26  -2      289.42      284.88     48.39 o
  -1  27  -2       47.47       59.88     35.93 o
  -8   1  -1      334.56      323.65    116.34 o
  -6   1  -1      957.69      957.75     41.60 o
  -4   1  -1     1875.68     1904.94     71.00 o
  -2   1  -1      835.11      927.14     27.51 o
   0   1  -1     4129.10     4368.93     62.71 o
   2   1  -1     2699.86     2483.60     77.04 o
   4   1  -1       37.39       29.34      5.90 o
   6   1  -1      404.33      469.94     39.29 o
   8   1  -1      887.45      901.80     87.66 o
  -9   2  -1     1227.25     1305.73    115.42 o
  -7   2  -1      799.53      973.89     62.07 o
  -5   2  -1     2580.38     2625.25     63.32 o
  -3   2  -1       88.93       84.94     10.56 o
  -1   2  -1    21703.85    22419.46    190.91 o
   1   2  -1    15732.22    16033.82    141.11 o
   3   2  -1     8063.08     8147.78     74.73 o
   5   2  -1      612.31      591.37     23.23 o
   7   2  -1      506.99      548.88     40.79 o
   9   2  -1      757.04      968.40    133.45 o
  -8   3  -1      402.98      469.10     52.14 o
  -6   3  -1     1766.93     1861.74     77.49 o
  -4   3  -1    11068.42    11411.90    126.34 o
  -2   3  -1     5914.93     6058.54     65.69 o
   0   3  -1      268.26      201.50      9.14 o
   2   3  -1     8047.68     9023.16     78.90 o
   4   3  -1     7676.21     7541.77     84.39 o
   6   3  -1     1619.34     1578.94     84.95 o
   8   3  -1     2052.77     2047.98    211.32 o
  -9   4  -1      625.21      680.64     85.29 o
  -7   4  -1      348.98      329.08     42.41 o
  -5   4  -1     4070.58     4104.19     64.78 o
  -3   4  -1     2572.72     2708.81     43.08 o
  -1   4  -1     4041.05     4139.81     46.16 o
   1   4  -1      652.97      629.18     14.35 o
   3   4  -1      891.44      761.39     19.04 o
   5   4  -1     1778.43     1736.73     45.35 o
   7   4  -1     1030.81      943.94     50.62 o
   9   4  -1      481.58      369.57     83.84 o
  -8   5  -1      467.73      544.10     57.00 o
  -6   5  -1       58.53       91.76     33.36 o
  -4   5  -1       29.88       43.97      7.07 o
  -2   5  -1      580.34      661.63     17.53 o
   0   5  -1       78.92       80.97      6.76 o
   2   5  -1      125.90      138.86      7.10 o
   4   5  -1       88.71      107.38     10.97 o
   6   5  -1       96.23       97.71     16.91 o
   8   5  -1       50.01       60.41     25.06 o
  -9   6  -1       58.83       34.22     34.22 o
  -7   6  -1      356.78      477.81     53.34 o
  -5   6  -1      262.91      247.04     31.30 o
  -3   6  -1      530.70      526.30     38.03 o
  -1   6  -1      615.00      558.08     14.25 o
   1   6  -1      140.94      126.48      9.09 o
   3   6  -1      122.38       98.42      7.88 o
   5   6  -1      346.19      364.22     28.25 o
   7   6  -1       77.94       58.09     20.59 o
   9   6  -1      119.96      137.46     47.91 o
  -8   7  -1       11.82        7.67     22.24 o
  -6   7  -1      285.79      335.46     72.72 o
  -4   7  -1     9788.43    10247.38    144.57 o
  -2   7  -1     8095.53     8768.08    117.67 o
   0   7  -1     4017.97     3389.10     46.98 o
   2   7  -1      381.73      486.06     23.63 o
   4   7  -1     7796.99     8116.93    128.82 o
   6   7  -1     2378.33     2505.78     86.60 o
   8   7  -1      666.36      766.34     86.48 o
  -9   8  -1      358.12      429.45     75.28 o
  -7   8  -1       54.90       49.88     19.93 o
  -5   8  -1     3600.43     3583.07     77.96 o
  -3   8  -1    12366.45    13305.48    170.34 o
  -1   8  -1    12786.44    13350.89    131.45 o
   1   8  -1     3468.91     4450.91     59.31 o
   3   8  -1     4423.93     4644.61     65.59 o
   5   8  -1     6864.17     6900.78    103.81 o
   7   8  -1     1087.78     1035.92     71.20 o
   9   8  -1      108.05      184.78     59.88 o
  -8   9  -1      286.83      319.95     59.88 o
  -6   9  -1      428.37      394.34     45.36 o
  -4   9  -1     3616.17     3760.42     76.84 o
  -2   9  -1     2983.23     2996.84     60.54 o
   0   9  -1     2449.92     2324.48     40.63 o
   2   9  -1      257.34      309.80     13.25 o
   4   9  -1     4294.18     4529.69     73.12 o
   6   9  -1      573.71      652.97     56.60 o
   8   9  -1      640.53      535.43     53.35 o
  -7  10  -1      486.30      484.63    130.89 o
  -5  10  -1      614.31      572.52     53.75 o
  -3  10  -1      672.73      643.05     46.84 o
  -1  10  -1     2520.82     2591.93     43.81 o
   1  10  -1     4156.16     4321.49     50.79 o
   3  10  -1     1171.79     1173.04     40.50 o
   5  10  -1      580.71      608.49     75.27 o
   7  10  -1      204.55      215.05     34.57 o
   9  10  -1      282.04      212.16     65.02 o
  -8  11  -1      106.33      107.53     31.63 o
  -6  11  -1       92.56       83.71     23.38 o
  -4  11  -1      133.41      166.95     24.83 o
  -2  11  -1      504.21      449.29     49.36 o
   0  11  -1      778.90      861.57     25.86 o
   2  11  -1      377.32      387.14     27.41 o
   4  11  -1      177.70      168.85     28.40 o
   6  11  -1       50.68       59.09     19.86 o
   8  11  -1       40.92       48.97     20.82 o
  -7  12  -1       73.78       23.38     53.04 o
  -5  12  -1      692.89      685.46    106.08 o
  -3  12  -1       83.18       82.66     14.66 o
  -1  12  -1     1738.52     1713.95     49.30 o
   1  12  -1     2022.83     2087.00     33.79 o
   3  12  -1      802.96      747.11     47.41 o
   5  12  -1      239.12      248.71     34.13 o
   7  12  -1      164.38      166.62     31.64 o
  -8  13  -1      904.76      917.90     81.03 o
  -6  13  -1     1582.76     1630.71     81.66 o
  -4  13  -1     2755.24     2959.04     74.53 o
  -2  13  -1     1821.33     1759.80     52.19 o
   0  13  -1     5940.81     6061.52     73.75 o
   2  13  -1      800.50      700.36     38.52 o
   4  13  -1     2989.92     3049.63    138.59 o
   6  13  -1      498.86      553.63     53.86 o
   8  13  -1     1604.03     1694.31    110.61 o
  -7  14  -1      363.51      399.13     50.90 o
  -5  14  -1      395.33      319.43     40.41 o
  -3  14  -1       45.50       47.87     12.38 o
  -1  14  -1     4750.00     5085.79     95.32 o
   1  14  -1     4286.42     4549.58     73.64 o
   3  14  -1     2551.16     2468.33     99.63 o
   5  14  -1       41.78       49.43     21.38 o
   7  14  -1       49.05       43.07     25.66 o
  -6  15  -1      125.27      127.73     28.23 o
  -4  15  -1      248.86      265.52     26.93 o
  -2  15  -1      689.37      704.87     49.59 o
   0  15  -1     6477.62     6437.02     91.05 o
   2  15  -1     2612.11     2592.94     98.65 o
   4  15  -1     1253.97     1194.99    169.38 o
   6  15  -1       37.89       39.62     21.76 o
   8  15  -1      245.30      300.79     51.58 o
  -7  16  -1       15.87       24.34     18.72 o
  -5  16  -1       50.03       37.64     17.51 o
  -3  16  -1       12.28       26.03     13.22 o
  -1  16  -1      275.86      272.52     21.67 o
   1  16  -1      543.10      577.53     39.74 o
   3  16  -1      317.54      304.13     43.10 o
   5  16  -1       12.36       21.53     17.11 o
   7  16  -1        9.63        5.65     18.65 o
  -6  17  -1      492.05      462.73     53.75 o
  -4  17  -1     1377.41     1357.69     53.80 o
  -2  17  -1      193.05      204.43     23.44 o
   0  17  -1      341.10      394.55     31.69 o
   2  17  -1      233.15      178.34     67.58 o
   4  17  -1       97.91      105.34     27.12 o
   6  17  -1      675.70      765.80    193.34 o
  -5  18  -1     2980.31     3095.21    116.14 o
  -3  18  -1     1889.42     1869.30     63.33 o
  -1  18  -1      609.56      629.01     42.21 o
   1  18  -1      389.36      430.05     47.00 o
   3  18  -1      112.75       83.84     24.64 o
   5  18  -1     1243.63     1281.98    143.72 o
   7  18  -1     1169.02     1439.54    122.50 o
  -6  19  -1      466.93      483.50     56.17 o
  -4  19  -1     4342.72     4168.65    133.06 o
  -2  19  -1     2562.88     2517.28     73.98 o
   0  19  -1        8.33       27.80      9.98 o
   2  19  -1      587.63      502.87     57.73 o
   4  19  -1     3227.24     3129.60    135.88 o
   6  19  -1     1569.24     1638.36    128.08 o
  -5  20  -1      813.52      749.31     67.72 o
  -3  20  -1      918.15      923.17     45.92 o
  -1  20  -1      883.69      898.24     48.53 o
   1  20  -1       59.06       34.77     16.81 o
   3  20  -1      424.24      535.79     62.88 o
   5  20  -1      785.12      845.27     91.57 o
  -6  21  -1      171.10      169.38     44.48 o
  -4  21  -1      445.42      383.24     42.35 o
  -2  21  -1      125.74      156.89     25.28 o
   0  21  -1      548.82      488.11     53.02 o
   2  21  -1      146.72      167.86     54.75 o
   4  21  -1      290.87      244.23     45.93 o
  -5  22  -1      183.33      216.65     29.26 o
  -3  22  -1       95.18       88.35     19.24 o
  -1  22  -1      161.33      136.85     29.99 o
   1  22  -1      165.10      200.58     36.96 o
   3  22  -1       94.47       86.77     33.36 o
   5  22  -1       98.23       71.56     31.39 o
  -4  23  -1      597.46      612.29     61.88 o
  -2  23  -1      347.61      370.73     37.25 o
   0  23  -1      621.21      682.93     67.72 o
   2  23  -1      103.02      120.48     32.04 o
   4  23  -1      498.38      546.89     71.51 o
  -3  24  -1      619.17      622.40     50.20 o
  -1  24  -1     1270.60     1343.43     85.86 o
   1  24  -1      147.84      131.05     33.25 o
   3  24  -1      751.99      672.38     79.16 o
  -2  25  -1      171.97      216.90     75.28 o
   0  25  -1     1243.11     1446.83     94.44 o
   2  25  -1      407.96      468.70     62.91 o
  -1  26  -1      269.14      260.50     47.14 o
   1  26  -1      305.27      303.95     53.75 o
  -2  27  -1      404.76      621.08     90.68 o
   0  27  -1      158.91      155.70     51.33 o
  -8   0   0     1038.82      848.63    118.06 o
  -6   0   0      657.28      728.87     54.75 o
  -4   0   0      688.96      648.45     42.77 o
   2   0   0    31422.18    34003.30    523.30 o
   4   0   0      793.38      817.80     43.14 o
   6   0   0      611.28      572.52     52.18 o
   8   0   0     1027.30      953.00    124.90 o
  -9   1   0      547.80      582.03    112.92 o
  -7   1   0      260.40      326.23     39.82 o
  -5   1   0      211.34      211.28     21.29 o
  -3   1   0      293.62      225.85     23.95 o
  -1   1   0    20108.87    22408.36    400.36 o
   1   1   0    20108.13    21913.27    161.66 o
   3   1   0      266.82      217.35     12.14 o
   5   1   0      188.03      176.44     17.13 o
   7   1   0      249.36      306.14     48.90 o
   9   1   0      546.67      626.19     74.98 o
  -8   2   0      340.09      403.86     58.03 o
  -6   2   0      373.29      416.93     31.21 o
  -4   2   0     2410.05     2445.68     75.64 o
  -2   2   0       68.14       61.59     17.11 o
   2   2   0       62.79       50.20      6.84 o
   4   2   0     2347.62     2379.31     63.07 o
   6   2   0      345.55      372.79     71.37 o
   8   2   0      336.84      347.30     53.19 o
  -9   3   0       53.25       88.97     35.08 o
  -7   3   0      280.37      294.91     38.64 o
  -5   3   0      874.71      859.50     29.04 o
  -3   3   0      271.07      245.72     14.24 o
  -1   3   0     2278.12     2430.22     45.21 o
   1   3   0     2269.91     2387.05     30.49 o
   3   3   0      265.24      240.76     16.08 o
   5   3   0      884.23      832.79     40.97 o
   7   3   0      283.79      290.81     31.61 o
   9   3   0       50.94      100.95     41.06 o
  -8   4   0      609.04      721.34     64.45 o
  -6   4   0      317.51      324.18     28.45 o
  -4   4   0     2443.70     2254.73     41.99 o
  -2   4   0      154.74      162.67      7.49 o
   0   4   0     2699.72     2783.80     38.09 o
   2   4   0      136.19      140.84     10.76 o
   4   4   0     2383.12     2232.93     69.11 o
   6   4   0      286.08      297.08     36.06 o
   8   4   0      604.30      741.51     84.98 o
  -9   5   0      299.16      254.93     70.15 o
  -7   5   0      629.06      731.18     64.16 o
  -5   5   0     5041.96     5299.21     76.79 o
  -3   5   0     2706.76     2613.21     42.96 o
  -1   5   0     3811.57     4032.49     71.10 o
   1   5   0     3804.17     3982.40     35.46 o
   3   5   0     2714.94     2582.63     47.66 o
   5   5   0     5036.08     5129.79     99.38 o
   7   5   0      613.65      558.04     43.15 o
   9   5   0      308.87      352.46     87.26 o
  -8   6   0      307.79      356.01     45.93 o
  -6   6   0      511.66      572.19     52.21 o
  -4   6   0     9046.16     9371.27    105.54 o
  -2   6   0     1928.24     1806.90     46.86 o
   0   6   0    18756.97    19047.24    203.75 o
   2   6   0     1919.59     1757.20     39.00 o
   4   6   0     9076.10     9339.24    133.58 o
   6   6   0      518.38      518.94     37.93 o
   8   6   0      327.86      321.14     56.17 o
  -9   7   0       83.43      133.84     52.18 o
  -7   7   0       24.81       18.82     15.73 o
  -5   7   0     1173.63     1139.84     41.28 o
  -3   7   0     2486.77     2665.18     67.41 o
  -1   7   0      475.30      332.94     39.35 o
   1   7   0      513.43      403.45     11.78 o
   3   7   0     2477.05     2581.64     63.71 o
   5   7   0     1144.10     1091.13     46.85 o
   7   7   0       36.03       51.94     17.77 o
   9   7   0       89.72      100.17     34.46 o
  -8   8   0      102.17      110.86     28.73 o
  -6   8   0       79.01       53.90     19.36 o
  -4   8   0      449.58      469.37     27.00 o
  -2   8   0      738.33      697.00     89.83 o
   0   8   0      359.57      351.72     13.93 o
   2   8   0      742.82      694.51     22.97 o
   4   8   0      451.91      469.11     31.48 o
   6   8   0       77.92       49.77     16.34 o
   8   8   0      100.23       93.15     45.34 o
  -9   9   0      406.20      445.41     55.09 o
  -7   9   0      104.12      108.74     24.11 o
  -5   9   0      474.61      484.13     30.03 o
  -3   9   0     2491.96     2414.80     87.36 o
  -1   9   0     3164.87     3192.64     84.69 o
   1   9   0     3208.97     3241.59     45.17 o
   3   9   0     2461.97     2363.37     52.41 o
   5   9   0      451.08      395.68     40.03 o
   7   9   0      119.96      136.03     41.34 o
   9   9   0      422.52      494.47    102.66 o
  -8  10   0      722.73      719.84     69.37 o
  -6  10   0       50.59       39.88     17.51 o
  -4  10   0     1446.40     1393.34     66.39 o
  -2  10   0     1025.31      899.22     47.76 o
   0  10   0    13961.34    13925.73    160.90 o
   2  10   0     1022.16      917.10     26.55 o
   4  10   0     1415.34     1411.87     59.21 o
   6  10   0       40.08       28.30     13.88 o
   8  10   0      750.52      811.33     92.94 o
  -7  11   0     1624.21     1603.59     83.37 o
  -5  11   0     1301.80     1401.73     48.95 o
  -3  11   0       19.30       31.51      9.78 o
  -1  11   0     4209.76     4135.68     75.55 o
   1  11   0     4199.03     4099.76     57.68 o
   3  11   0       38.84       37.47     13.48 o
   5  11   0     1278.37     1282.50     67.81 o
   7  11   0     1594.01     1698.78     89.98 o
  -8  12   0      854.71      829.84     76.10 o
  -6  12   0       89.43      103.00     24.11 o
  -4  12   0      321.27      293.21     26.16 o
  -2  12   0      172.26      147.52     17.60 o
   0  12   0     7463.69     7935.74    119.62 o
   2  12   0      167.10      126.70     12.10 o
   4  12   0      319.88      280.96     33.55 o
   6  12   0       75.86       69.74     20.22 o
   8  12   0      858.25      846.99    138.59 o
  -7  13   0      463.05      496.42     53.83 o
  -5  13   0      201.85      172.92     21.84 o
  -3  13   0      385.60      417.00     31.08 o
  -1  13   0      740.67      739.41     27.24 o
   1  13   0      728.67      720.95     27.17 o
   3  13   0      376.89      383.57     36.74 o
   5  13   0      211.71      177.93     29.07 o
   7  13   0      483.17      475.37    124.04 o
  -8  14   0       11.07      -13.69     27.38 o
  -6  14   0      132.13      135.89     32.51 o
  -4  14   0      299.25      290.04     27.55 o
  -2  14   0      380.20      395.75     30.52 o
   0  14   0      953.13      939.98     30.87 o
   2  14   0      379.57      366.29     42.33 o
   4  14   0      282.82      315.30     66.43 o
   6  14   0      124.89      110.38     25.27 o
   8  14   0       10.21      -27.38     34.22 o
  -7  15   0      125.47      132.12     32.06 o
  -5  15   0      251.56      221.03     25.34 o
  -3  15   0     1378.52     1323.72     61.17 o
  -1  15   0    10123.26    10509.24    133.20 o
   1  15   0    10171.90    10556.60    194.79 o
   3  15   0     1418.64     1341.51     61.06 o
   5  15   0      280.65      258.48     44.33 o
   7  15   0      127.51      101.76     25.34 o
  -6  16   0       48.00       69.81     21.15 o
  -4  16   0      113.40      145.84     21.29 o
  -2  16   0      643.28      707.60     32.86 o
   0  16   0    14302.60    15173.21    172.50 o
   2  16   0      639.42      677.69     59.91 o
   4  16   0      143.40      163.85     27.62 o
   6  16   0       33.41       62.52     21.19 o
  -7  17   0      443.61      493.30     65.87 o
  -5  17   0     1876.82     1827.68     85.13 o
  -3  17   0      918.66      904.54     39.76 o
  -1  17   0      817.83      847.01     33.12 o
   1  17   0      768.76      751.38     62.30 o
   3  17   0      848.70      766.92     69.89 o
   5  17   0     1822.76     1901.69    115.85 o
   7  17   0      433.97      610.48     77.19 o
  -6  18   0       99.12       84.66     29.94 o
  -4  18   0      986.38      941.30     52.85 o
  -2  18   0      368.16      352.31     27.53 o
   0  18   0        4.84       28.60      9.96 o
   2  18   0      408.02      338.40     50.47 o
   4  18   0      995.04     1022.92    136.88 o
   6  18   0       90.77       39.08     22.14 o
  -5  19   0       22.32       28.42     14.40 o
  -3  19   0      377.66      390.98     30.32 o
  -1  19   0      211.89      178.16     31.51 o
   1  19   0      209.65      219.22     36.23 o
   3  19   0      373.82      324.30     49.62 o
   5  19   0       21.74       -2.71     17.26 o
   7  19   0       25.98       65.02     30.80 o
  -6  20   0      150.21      157.56     24.94 o
  -4  20   0     1110.34     1130.95     45.39 o
  -2  20   0      431.03      420.53     36.52 o
   0  20   0      430.63      397.59     47.78 o
   2  20   0      435.46      428.02     54.80 o
   4  20   0     1096.49     1018.89     93.06 o
   6  20   0      148.52      118.98     31.63 o
  -5  21   0      698.12      758.59     56.67 o
  -3  21   0     1207.80     1235.16     55.61 o
  -1  21   0     2193.82     2228.92     71.97 o
   1  21   0     2217.56     2068.45    123.19 o
   3  21   0     1222.42     1296.59    102.55 o
   5  21   0      700.59      760.25     84.45 o
  -4  22   0     1212.09     1253.37     60.72 o
  -2  22   0      571.60      648.44     48.02 o
   0  22   0     2916.94     2926.61    115.31 o
   2  22   0      571.55      652.99     68.93 o
   4  22   0     1225.59     1148.75    101.95 o
  -5  23   0      486.63      441.43     75.28 o
  -3  23   0      612.00      629.01     49.26 o
  -1  23   0      594.86      710.11     67.62 o
   1  23   0      596.68      619.54     65.86 o
   3  23   0      617.17      579.90     71.26 o
  -4  24   0       96.97      141.76     29.09 o
  -2  24   0       42.54       41.74     19.93 o
   0  24   0       15.83       -0.74     23.10 o
   2  24   0       46.79       28.56     23.38 o
   4  24   0      100.88      171.10     54.75 o
  -3  25   0       23.72        9.25     14.35 o
  -1  25   0      307.06      263.59     44.48 o
   1  25   0      323.90      309.67     59.03 o
   3  25   0       26.76       22.14     21.39 o
  -2  26   0      185.58      133.62     35.55 o
   0  26   0     1199.50     1181.63     96.94 o
  -8   1   1      878.92      806.41     80.63 o
  -6   1   1      367.49      414.42     31.62 o
   0   1   1     4086.78     4414.62     62.59 o
   2   1   1      855.73      923.28     18.73 o
   4   1   1     1938.70     1992.50     89.92 o
   6   1   1      951.72      969.47     46.28 o
   8   1   1      323.29      326.69     53.19 o
  -9   2   1      757.50      812.03     91.54 o
  -7   2   1      498.32      478.13     49.28 o
  -5   2   1      599.35      633.05     76.99 o
  -3   2   1     8064.81     8130.45    207.03 o
  -1   2   1    15707.79    16029.27    142.28 o
   1   2   1    21689.37    22604.05    180.00 o
   3   2   1      102.00       98.93     14.68 o
   5   2   1     2609.19     2774.83     70.23 o
   7   2   1      791.38      914.21     71.94 o
   9   2   1     1241.57     1420.09    167.67 o
  -8   3   1     2020.95     2174.72     92.90 o
  -6   3   1     1607.29     1500.02     42.02 o
  -4   3   1     7687.70     7553.86    219.00 o
  -2   3   1     8046.06     9098.42    136.57 o
   0   3   1      333.13      251.54     19.52 o
   2   3   1     5903.27     6032.74     81.09 o
   4   3   1    11097.74    11498.57    165.95 o
   6   3   1     1797.78     1828.17     60.00 o
   8   3   1      406.24      438.89     62.35 o
  -9   4   1      478.66      468.10     66.94 o
  -7   4   1     1023.67     1033.42     65.16 o
  -5   4   1     1765.18     1765.00     52.26 o
  -3   4   1      882.45      717.51     31.63 o
  -1   4   1      673.04      649.31     18.37 o
   1   4   1     4066.91     4155.24     63.31 o
   3   4   1     2611.26     2604.98     55.36 o
   5   4   1     4074.89     3953.84    180.03 o
   7   4   1      340.15      295.23     40.60 o
   9   4   1      621.34      797.30    128.32 o
  -8   5   1       46.49       52.46     38.50 o
  -6   5   1      104.02      117.51     18.65 o
  -4   5   1       98.35      102.85     17.26 o
  -2   5   1      135.40      133.17     15.73 o
   0   5   1       72.42       66.44      6.84 o
   2   5   1      566.77      660.02     23.97 o
   4   5   1       25.00       26.46     10.78 o
   6   5   1       63.44       50.40     13.75 o
   8   5   1      481.19      423.10     69.29 o
  -9   6   1      130.78      119.54     32.40 o
  -7   6   1       85.20       65.22     20.46 o
  -5   6   1      325.78      334.80     65.02 o
  -3   6   1      120.16      102.66     14.80 o
  -1   6   1      141.53      128.11     11.34 o
   1   6   1      633.29      557.40     19.09 o
   3   6   1      564.65      518.30     89.61 o
   5   6   1      258.14      236.25     25.73 o
   7   6   1      336.29      365.86     59.03 o
   9   6   1       52.11       32.51     44.48 o
  -8   7   1      654.52      655.90     62.30 o
  -6   7   1     2364.99     2328.94     75.89 o
  -4   7   1     7799.12     8029.10    104.55 o
  -2   7   1      426.79      523.88     26.53 o
   0   7   1     3982.06     3449.71     49.26 o
   2   7   1     8072.62     8859.58    112.17 o
   4   7   1     9799.27    10335.56    201.52 o
   6   7   1      287.86      320.01     30.69 o
   8   7   1        5.23       -8.66     19.93 o
  -9   8   1       93.83      155.70     53.04 o
  -7   8   1     1042.20     1072.06    133.45 o
  -5   8   1     6890.47     7082.96    143.67 o
  -3   8   1     4477.44     4647.18     97.64 o
  -1   8   1     3464.24     4380.16     88.29 o
   1   8   1    12733.50    13219.00    143.06 o
   3   8   1    12317.76    13165.67    163.96 o
   5   8   1     3666.10     3694.72     86.02 o
   7   8   1       71.94       35.93     24.20 o
  -8   9   1      647.78      627.18     61.67 o
  -6   9   1      564.65      556.67     38.93 o
  -4   9   1     4254.85     4441.02    103.77 o
  -2   9   1      235.46      300.69     28.23 o
   0   9   1     2522.79     2314.68     51.27 o
   2   9   1     3040.97     2990.94     58.07 o
   4   9   1     3638.66     3668.10     79.27 o
   6   9   1      394.61      380.00     46.82 o
   8   9   1      257.73      286.72     55.61 o
  -7  10   1      210.48      209.33     34.46 o
  -5  10   1      551.28      598.35     40.21 o
  -3  10   1     1145.43     1139.31     45.55 o
  -1  10   1     4162.60     4368.07     75.97 o
   1  10   1     2530.78     2577.50     65.21 o
   3  10   1      722.44      633.12     52.35 o
   5  10   1      602.70      613.61     50.51 o
   7  10   1      453.28      388.33     91.54 o
  -8  11   1       42.70       29.03     16.81 o
  -6  11   1       52.21       70.47     15.40 o
  -4  11   1      171.54      166.69     22.89 o
  -2  11   1      370.69      387.89     26.19 o
   0  11   1      788.61      851.05     30.63 o
   2  11   1      515.49      367.58     61.49 o
   4  11   1      128.76      136.80     23.11 o
   6  11   1       89.02       94.82     23.44 o
   8  11   1      104.99      186.82     46.28 o
  -7  12   1      176.88      181.30     33.25 o
  -5  12   1      224.91      215.05     22.91 o
  -3  12   1      803.86      820.04     41.41 o
  -1  12   1     2011.22     2069.22     52.40 o
   1  12   1     1744.06     1670.99     41.26 o
   3  12   1      103.73       95.72     19.41 o
   5  12   1      688.62      650.15     53.67 o
   7  12   1       64.27       59.76     32.40 o
  -8  13   1     1593.37     1589.38    145.43 o
  -6  13   1      486.26      462.54     75.28 o
  -4  13   1     2968.04     2964.44     87.21 o
  -2  13   1      796.59      833.44     34.55 o
   0  13   1     5956.53     6094.40    102.91 o
   2  13   1     1837.77     1854.42     46.96 o
   4  13   1     2765.99     2852.50    110.30 o
   6  13   1     1577.51     1587.61     85.65 o
   8  13   1      894.45      799.02    138.59 o
  -7  14   1       43.99       63.91     22.36 o
  -5  14   1       52.76       58.37     18.60 o
  -3  14   1     2557.40     2503.57     65.99 o
  -1  14   1     4298.12     4550.64     88.61 o
   1  14   1     4754.64     4867.71     67.40 o
   3  14   1       37.25       33.27     13.34 o
   5  14   1      404.19      488.64     49.48 o
   7  14   1      346.23      394.06     48.50 o
  -8  15   1      242.42      268.62     56.46 o
  -6  15   1       43.20       42.77     15.73 o
  -4  15   1     1286.03     1365.69     45.18 o
  -2  15   1     2648.33     2535.76     66.71 o
   0  15   1     6424.83     6365.07     92.85 o
   2  15   1      627.75      635.66     45.35 o
   4  15   1      257.68      310.20     37.23 o
   6  15   1      127.17      128.26     39.91 o
  -7  16   1       10.87        4.88     13.01 o
  -5  16   1       12.33       31.25     10.17 o
  -3  16   1      313.00      359.55     27.71 o
  -1  16   1      543.21      544.30     31.39 o
   1  16   1      275.16      257.15     36.77 o
   3  16   1       14.02       32.71     15.00 o
   5  16   1       47.05       30.49     28.30 o
   7  16   1       14.52        8.84     17.74 o
  -6  17   1      650.69      593.27     49.01 o
  -4  17   1       89.65       81.29     14.39 o
  -2  17   1      260.58      252.91     22.78 o
   0  17   1      324.54      303.42     31.72 o
   2  17   1      203.59      215.47     41.06 o
   4  17   1     1405.52     1458.42     72.97 o
   6  17   1      497.34      546.92     58.08 o
  -7  18   1     1147.48     1216.43     83.45 o
  -5  18   1     1223.68     1260.86     68.44 o
  -3  18   1      145.98      110.90     16.53 o
  -1  18   1      391.58      425.76     28.83 o
   1  18   1      590.99      582.00     58.03 o
   3  18   1     1908.97     1922.26     76.78 o
   5  18   1     3014.45     2982.40    110.27 o
   7  18   1      188.79      165.96     46.20 o
  -6  19   1     1583.72     1524.26     70.62 o
  -4  19   1     3252.76     3197.91     76.66 o
  -2  19   1      588.64      575.24     35.62 o
   0  19   1       10.18        0.00     15.40 o
   2  19   1     2531.16     2326.77    105.46 o
   4  19   1     4331.45     4169.12    127.76 o
   6  19   1      477.70      510.39     58.78 o
  -5  20   1      777.77      769.31     46.51 o
  -3  20   1      401.84      405.81     31.74 o
  -1  20   1       69.58       60.75     15.41 o
   1  20   1      911.75      937.76    121.48 o
   3  20   1      939.11      948.12     86.48 o
   5  20   1      817.67      842.16     88.65 o
  -6  21   1      131.04      106.76     26.25 o
  -4  21   1      291.35      257.57     26.41 o
  -2  21   1      149.54      102.58     19.50 o
   0  21   1      544.81      542.69     69.29 o
   2  21   1      119.89      128.58     30.35 o
   4  21   1      451.20      490.37     67.01 o
   6  21   1      172.40      196.76     53.04 o
  -5  22   1       95.09       85.17     20.25 o
  -3  22   1       96.38       95.77     18.63 o
  -1  22   1      162.70      168.11     31.39 o
   1  22   1      163.93      192.00     40.21 o
   3  22   1       95.50      120.53     33.30 o
   5  22   1      185.11      226.21     46.44 o
  -4  23   1      492.57      437.64     41.84 o
  -2  23   1      115.14      135.48     29.62 o
   0  23   1      615.04      580.47     62.88 o
   2  23   1      356.68      384.76     55.47 o
   4  23   1      605.18      667.94     79.18 o
  -3  24   1      758.92      735.51     53.97 o
  -1  24   1      145.17      154.21     32.60 o
   1  24   1     1270.51     1066.66    103.51 o
   3  24   1      601.04      590.40     73.96 o
  -4  25   1      630.25      667.25     61.56 o
  -2  25   1      395.21      576.59     65.03 o
   0  25   1     1252.36     1264.67     99.37 o
   2  25   1      173.70      205.31     42.83 o
  -3  26   1      111.67      111.21     37.64 o
  -1  26   1      310.45      279.01     47.78 o
   1  26   1      253.49      249.05     46.47 o
  -8   0   2      126.79      119.77     42.77 o
  -2   0   2   181906.17   169117.50   2836.76 o
   2   0   2    14600.37    17672.81    278.98 o
   4   0   2      198.82      224.18     21.07 o
   6   0   2     2744.84     2626.31    165.96 o
   8   0   2     1377.42     1885.47    198.47 o
  -9   1   2      176.89      227.56     54.75 o
  -7   1   2      161.85      210.05     25.75 o
  -5   1   2      209.40      208.74     44.48 o
  -1   1   2     4655.58     5048.12     80.39 o
   1   1   2     3721.08     3302.82     51.42 o
   3   1   2     1175.67     1315.64     33.65 o
   5   1   2     2508.57     2395.09     48.18 o
   7   1   2      388.41      437.77     62.23 o
   9   1   2      182.11      196.87     40.92 o
  -8   2   2      252.65      231.27     43.22 o
  -6   2   2      585.63      566.33     75.28 o
  -4   2   2     1513.00     1522.75     80.41 o
  -2   2   2      551.28      487.42     17.43 o
   0   2   2      262.15      280.99     10.62 o
   2   2   2     3523.51     3321.02    387.97 o
   4   2   2      701.61      778.36     98.50 o
   6   2   2      659.44      694.70     60.24 o
   8   2   2      248.40      258.44     49.94 o
  -9   3   2      201.21      195.05     54.75 o
  -7   3   2      340.37      415.62     44.05 o
  -5   3   2       23.87       22.24     18.82 o
  -3   3   2     1003.03     1169.17     53.04 o
  -1   3   2     1519.95     1652.18     25.78 o
   1   3   2     2409.29     2448.74     41.19 o
   3   3   2     1173.81     1224.84     36.45 o
   5   3   2      515.30      551.09     32.47 o
   7   3   2       77.51       92.35     25.65 o
   9   3   2       28.02       20.53     35.93 o
  -8   4   2      536.21      536.09     72.72 o
  -6   4   2      418.34      399.14     39.70 o
  -4   4   2     1852.84     1755.04     91.54 o
  -2   4   2      214.35      222.05     11.51 o
   0   4   2      335.99      292.80     12.99 o
   2   4   2     1034.46      885.28     60.71 o
   4   4   2     1080.13     1026.94     44.20 o
   6   4   2     1366.93     1407.38     79.99 o
   8   4   2      542.34      521.77     58.82 o
  -9   5   2      430.15      319.95     71.86 o
  -7   5   2     2413.29     2448.34    128.32 o
  -5   5   2     1212.63     1350.11     55.61 o
  -3   5   2     5970.98     5781.49     74.21 o
  -1   5   2       16.59       18.98      4.65 o
   1   5   2    11861.18    11754.91    128.29 o
   3   5   2     2747.60     2717.08     80.26 o
   5   5   2     3853.46     3722.89     84.88 o
   7   5   2       74.98       90.90     25.10 o
  -8   6   2      999.54     1003.69     75.43 o
  -6   6   2     1488.61     1572.07     65.03 o
  -4   6   2     6494.25     6610.43    100.24 o
  -2   6   2     2123.03     2050.26     32.31 o
   0   6   2     8573.31     8719.38    146.07 o
   2   6   2     7990.25     8149.60    109.36 o
   4   6   2     2236.25     2219.65     60.55 o
   6   6   2      341.25      331.06     41.01 o
   8   6   2      182.80      173.89     41.13 o
  -9   7   2        7.27       27.20     22.89 o
  -7   7   2      424.38      516.32     67.58 o
  -5   7   2      980.16      977.92     36.35 o
  -3   7   2     1068.32      992.45     24.56 o
  -1   7   2      575.04      627.03     26.92 o
   1   7   2     8479.07     9106.51    117.07 o
   3   7   2      733.76      654.88     33.61 o
   5   7   2      354.40      409.51     37.29 o
   7   7   2       36.45       72.91     29.62 o
  -8   8   2       69.83       78.70     30.80 o
  -6   8   2      176.89      142.78     24.11 o
  -4   8   2      354.37      390.28     21.01 o
  -2   8   2      196.69      212.48     20.89 o
   0   8   2     1153.51     1092.47     27.86 o
   2   8   2      671.39      695.57     34.57 o
   4   8   2       94.70       96.44     16.65 o
   6   8   2      236.30      250.40     48.90 o
   8   8   2       20.95       34.22     24.20 o
  -9   9   2       81.80       97.52     46.20 o
  -7   9   2      223.78      244.36     27.14 o
  -5   9   2     1140.11     1041.68     48.72 o
  -3   9   2     3304.61     3286.72     68.27 o
  -1   9   2      458.52      426.62     15.17 o
   1   9   2     4853.25     4929.26     76.14 o
   3   9   2      460.21      482.64     45.73 o
   5   9   2      613.21      675.44     55.21 o
   7   9   2      460.13      505.49     72.47 o
  -8  10   2      305.93      254.13     69.29 o
  -6  10   2      216.98      248.44     30.17 o
  -4  10   2     4395.53     4264.71     86.73 o
  -2  10   2     3112.57     2954.15     62.75 o
   0  10   2     2423.16     2189.67     45.93 o
   2  10   2      250.27      201.74     19.20 o
   4  10   2      548.05      512.68     37.05 o
   6  10   2     1677.94     1709.08     78.09 o
   8  10   2      784.49      872.65    101.63 o
  -7  11   2      625.71      805.70     55.93 o
  -5  11   2        6.46       16.68      9.51 o
  -3  11   2     4588.16     4348.45     84.00 o
  -1  11   2      786.55      674.71     32.93 o
   1  11   2      702.48      542.10     28.06 o
   3  11   2      289.19      277.49     25.85 o
   5  11   2     6716.63     6766.56    157.06 o
   7  11   2     1657.37     1401.54    121.58 o
  -8  12   2      286.88      326.87     50.77 o
  -6  12   2       19.04       31.84     11.85 o
  -4  12   2     1476.26     1513.75     50.45 o
  -2  12   2     1968.79     1950.95     52.93 o
   0  12   2     1237.50     1192.60     33.36 o
   2  12   2       29.21       13.62      9.65 o
   4  12   2      414.41      415.01     40.84 o
   6  12   2     1416.22     1475.25     80.65 o
  -7  13   2      177.77      167.12     25.34 o
  -5  13   2      234.57      246.78     25.86 o
  -3  13   2      665.55      731.36     43.33 o
  -1  13   2      227.95      251.02     22.95 o
   1  13   2     1150.39     1189.05     44.45 o
   3  13   2      182.04      166.67     25.98 o
   5  13   2     1009.40     1128.62    147.34 o
   7  13   2       86.06       53.30     54.75 o
  -8  14   2       73.10       71.86     39.35 o
  -6  14   2      199.81      187.57     21.55 o
  -4  14   2      846.77      869.95     52.61 o
  -2  14   2      342.24      349.73     28.90 o
   0  14   2      240.38      248.11     19.49 o
   2  14   2       73.01       64.65     16.32 o
   4  14   2      122.27      134.86     25.84 o
   6  14   2       46.47       41.56     17.86 o
  -7  15   2      211.92      217.55     30.30 o
  -5  15   2     1087.61     1144.88     53.29 o
  -3  15   2     8694.04     9210.36    151.01 o
  -1  15   2     5828.50     6061.03    111.83 o
   1  15   2     2790.18     2759.75    115.57 o
   3  15   2       75.84       44.40     15.56 o
   5  15   2      799.14      844.64     65.89 o
   7  15   2      234.12      160.34     41.52 o
  -6  16   2       59.61       48.80     12.14 o
  -4  16   2     2302.81     2319.75     69.11 o
  -2  16   2     6348.67     6273.59    116.82 o
   0  16   2     1898.81     1915.65     72.44 o
   2  16   2      197.50      206.15     27.23 o
   4  16   2      313.31      293.93     37.88 o
   6  16   2     1237.64     1202.39     91.64 o
  -7  17   2     1128.30     1032.00     87.21 o
  -5  17   2      588.61      581.65     37.78 o
  -3  17   2     1022.11     1020.91     45.76 o
  -1  17   2      200.73      199.77     23.40 o
   1  17   2     2066.78     2054.48     88.77 o
   3  17   2     1105.21     1083.05     62.85 o
   5  17   2     1969.36     1923.04     89.89 o
  -6  18   2      120.43      150.62     24.59 o
  -4  18   2      368.29      344.27     28.98 o
  -2  18   2      171.08      175.71     23.67 o
   0  18   2     1044.26      997.97     88.61 o
   2  18   2     1086.50     1075.62     59.25 o
   4  18   2      313.35      354.11     41.85 o
   6  18   2      134.97      152.12     33.74 o
  -5  19   2       74.76       71.10     16.30 o
  -3  19   2      254.56      233.62     23.58 o
  -1  19   2      359.34      347.29     31.67 o
   1  19   2      373.03      327.78     53.04 o
   3  19   2       13.28       19.13     18.22 o
   5  19   2        7.30        0.79     14.56 o
  -6  20   2      458.51      491.12     45.42 o
  -4  20   2      995.24     1043.52     47.72 o
  -2  20   2       70.71       96.77     15.48 o
   0  20   2      537.44      454.97     52.53 o
   2  20   2      865.08      860.51    101.80 o
   4  20   2      361.07      384.79     45.34 o
   6  20   2      277.67      279.39     50.11 o
  -5  21   2      990.21     1056.94     55.75 o
  -3  21   2     2539.79     2579.26     69.72 o
  -1  21   2      880.39      967.79     75.43 o
   1  21   2     2076.44     1860.44     95.48 o
   3  21   2      217.73      179.28    112.92 o
   5  21   2      324.26      297.18     42.67 o
  -4  22   2     1420.31     1426.10     84.70 o
  -2  22   2     1124.82     1218.86     58.02 o
   0  22   2     1454.33     1589.79     87.01 o
   2  22   2      676.48      759.88     78.19 o
   4  22   2      202.90      191.33     89.83 o
  -5  23   2      335.43      365.27     32.93 o
  -3  23   2      817.71      905.75     59.52 o
  -1  23   2      242.18      219.27     38.66 o
   1  23   2     1319.39     1425.88     91.54 o
   3  23   2      288.40      362.41     57.55 o
  -4  24   2        1.56       -5.44     11.74 o
  -2  24   2       41.20       37.94     27.38 o
   0  24   2      170.57      176.28     36.23 o
   2  24   2       73.14       80.66     25.50 o
  -3  25   2      269.24      349.30     52.53 o
  -1  25   2      111.78      108.89     32.04 o
   1  25   2       95.55       97.80     29.60 o
  -2  26   2      477.19      460.18     57.73 o
   0  26   2      290.85      262.49     49.67 o
  -8   1   3      259.32      378.12     47.18 o
  -6   1   3      221.08      232.02     26.52 o
  -4   1   3     1876.19     1828.21     71.16 o
  -2   1   3     3962.79     4229.84     59.60 o
   0   1   3       38.55       29.00      5.87 o
   2   1   3     1914.23     1861.56    118.06 o
   4   1   3     1231.24     1191.82     39.27 o
   6   1   3      655.38      642.47     74.40 o
   8   1   3       23.59       12.33     23.57 o
  -9   2   3      102.57      140.30     47.91 o
  -7   2   3      849.71      915.48     47.67 o
  -5   2   3      721.15      780.48     35.48 o
  -3   2   3    18158.90    19041.40    214.78 o
  -1   2   3     2394.79     2496.74     39.76 o
   1   2   3     6784.09     6885.72     85.82 o
   3   2   3      390.08      321.13     20.50 o
   5   2   3     4015.36     4067.54    119.78 o
   7   2   3     1203.72     1272.24    110.65 o
   9   2   3      474.74      325.08     75.28 o
  -8   3   3     1359.09     1217.28     68.45 o
  -6   3   3      539.54      523.99     38.55 o
  -4   3   3      133.14      208.38     19.22 o
  -2   3   3      153.05      138.29      8.75 o
   0   3   3    14680.73    16004.31    157.55 o
   2   3   3    18660.87    19747.92    235.20 o
   4   3   3     1748.09     1688.64     57.54 o
   6   3   3     1039.72     1085.55     77.99 o
   8   3   3       17.80       46.64     27.75 o
  -9   4   3      229.90      229.27     61.59 o
  -7   4   3     1016.64     1103.26     43.74 o
  -5   4   3       41.42       39.96     11.85 o
  -3   4   3     1339.65     1185.09     28.58 o
  -1   4   3      194.04      173.42     11.92 o
   1   4   3    13322.12    14220.24    153.24 o
   3   4   3     2582.07     2519.49     58.00 o
   5   4   3     1522.30     1549.42     86.54 o
   7   4   3      399.08      407.76     50.98 o
  -8   5   3       71.48       54.75     19.72 o
  -6   5   3       50.58       58.65     11.75 o
  -4   5   3      112.71      118.78     12.50 o
  -2   5   3       19.31       15.18      4.94 o
   0   5   3      570.17      596.32     29.39 o
   2   5   3       63.39       44.74     12.59 o
   4   5   3      207.45      211.44     26.46 o
   6   5   3      860.06      869.03     70.08 o
   8   5   3      161.64      159.19     42.83 o
  -9   6   3       41.83       34.18     24.11 o
  -7   6   3      168.05      231.95     28.05 o
  -5   6   3        4.81       -4.02      5.40 o
  -3   6   3      957.52      918.64     24.81 o
  -1   6   3       76.63       57.25      8.15 o
   1   6   3     1514.55     1319.61    146.90 o
   3   6   3       34.07       38.56     13.09 o
   5   6   3      524.92      558.85    105.02 o
   7   6   3       82.18       70.45     22.73 o
  -8   7   3     1712.48     1798.21    135.17 o
  -6   7   3     1276.81     1301.22     50.52 o
  -4   7   3      330.09      332.82     20.57 o
  -2   7   3     2098.13     1940.00     35.04 o
   0   7   3    13717.80    15075.10    157.50 o
   2   7   3    13397.37    14220.21    175.09 o
   4   7   3       59.92       95.28     17.13 o
   6   7   3        7.63       -2.57     15.06 o
   8   7   3       81.13       46.27     29.09 o
  -9   8   3      311.30      277.01     45.93 o
  -7   8   3     3487.00     3297.66    110.15 o
  -5   8   3      520.36      533.86     38.70 o
  -3   8   3      306.81      309.19     17.53 o
  -1   8   3     3497.69     3548.12     54.64 o
   1   8   3    36775.15    41852.85    393.06 o
   3   8   3      943.82      876.14     67.38 o
   5   8   3      198.85      246.28     50.38 o
   7   8   3      188.49      128.32     36.29 o
  -8   9   3      736.08      714.04    140.30 o
  -6   9   3      438.34      507.63     38.23 o
  -4   9   3      285.74      243.84     22.85 o
  -2   9   3     1259.70     1191.65     26.01 o
   0   9   3     5289.78     5372.89     81.25 o
   2   9   3     4956.63     4919.27     93.84 o
   4   9   3      312.11      298.95     30.87 o
   6   9   3      603.75      508.25    122.33 o
   8   9   3      140.24      140.00     40.92 o
  -7  10   3      561.46      569.75     53.85 o
  -5  10   3      182.35      165.85     20.30 o
  -3  10   3     3873.67     4042.03     79.81 o
  -1  10   3      694.91      693.78     37.04 o
   1  10   3     1240.51     1043.50     65.69 o
   3  10   3      129.22      120.34     18.34 o
   5  10   3      640.44      643.34     62.48 o
   7  10   3       88.75      110.94     38.66 o
  -8  11   3       27.90       27.57     21.38 o
  -6  11   3       16.60       14.73      8.59 o
  -4  11   3      281.92      303.00     26.87 o
  -2  11   3      725.19      717.97     31.49 o
   0  11   3      219.35      167.69     16.36 o
   2  11   3      176.03      197.53     21.19 o
   4  11   3      320.54      318.87     39.51 o
   6  11   3      109.78      104.37     36.05 o
  -7  12   3      275.80      330.99     42.10 o
  -5  12   3      111.64      130.24     18.56 o
  -3  12   3     2865.29     2746.12     65.92 o
  -1  12   3      264.25      217.95     16.56 o
   1  12   3      964.41      922.51     54.33 o
   3  12   3      229.04      263.20     26.77 o
   5  12   3      541.88      506.40     48.81 o
   7  12   3      154.69      190.09     81.27 o
  -8  13   3      636.58      609.89     67.14 o
  -6  13   3      398.35      404.78     34.90 o
  -4  13   3     1677.03     1769.70     55.94 o
  -2  13   3     3599.56     3568.88     78.36 o
   0  13   3     3284.78     3377.60     64.96 o
   2  13   3     3628.35     3631.83     87.52 o
   4  13   3     1600.47     1693.52     71.83 o
   6  13   3     1704.16     1554.01    126.42 o
  -7  14   3      181.40      197.81     32.86 o
  -5  14   3      572.23      588.27     41.08 o
  -3  14   3     6711.54     7097.21    124.25 o
  -1  14   3     1150.57     1158.11     44.03 o
   1  14   3      653.84      680.13     35.10 o
   3  14   3       32.57       16.39     12.24 o
   5  14   3     1658.62     1700.14     80.03 o
   7  14   3      587.40      609.45     81.60 o
  -6  15   3      368.10      330.75     64.16 o
  -4  15   3     2400.25     2335.70     68.04 o
  -2  15   3     3667.78     3665.90     83.63 o
   0  15   3      419.23      389.97     37.53 o
   2  15   3      167.35      213.92     28.31 o
   4  15   3      240.63      276.87     34.99 o
   6  15   3      421.74      438.75     70.70 o
  -7  16   3       42.50       53.83     21.20 o
  -5  16   3      145.33      172.19     24.11 o
  -3  16   3      578.05      559.59     39.79 o
  -1  16   3       60.85       47.46     13.07 o
   1  16   3       32.88       49.11     11.82 o
   3  16   3       44.16       25.58     17.32 o
   5  16   3        3.49       15.44     13.69 o
  -6  17   3       35.15       33.36     19.68 o
  -4  17   3      212.00      199.68     24.72 o
  -2  17   3      464.25      502.13     38.52 o
   0  17   3      705.01      698.65     41.88 o
   2  17   3     1647.94     1510.07     83.64 o
   4  17   3      356.77      366.08     41.97 o
   6  17   3       59.44       48.42     31.63 o
  -5  18   3      235.56      211.90     27.01 o
  -3  18   3       45.70       81.49     17.73 o
  -1  18   3      317.07      282.21     29.23 o
   1  18   3     5449.95     5216.05    155.66 o
   3  18   3     2021.40     1949.23     78.81 o
   5  18   3      614.26      616.78     59.88 o
  -6  19   3      820.64      908.31     60.87 o
  -4  19   3       66.20       62.57     15.40 o
  -2  19   3       23.58        6.82      9.29 o
   0  19   3     3536.94     3513.82    123.19 o
   2  19   3     5220.94     4930.58    161.51 o
   4  19   3      333.62      313.65     42.07 o
   6  19   3      271.02      347.32     80.41 o
  -5  20   3       10.74       24.39     11.43 o
  -3  20   3      147.43      213.56     27.10 o
  -1  20   3      305.25      297.92     41.08 o
   1  20   3     2723.10     2643.12    113.03 o
   3  20   3      239.01      259.36     45.63 o
   5  20   3      165.99      155.19     39.64 o
  -6  21   3      101.07      108.98     24.20 o
  -4  21   3      175.68      176.28     23.40 o
  -2  21   3      359.07      367.05     45.26 o
   0  21   3      153.91      171.10     58.17 o
   2  21   3      506.47      500.70     60.87 o
   4  21   3      282.66      272.07     49.23 o
  -5  22   3       60.74       51.32     18.55 o
  -3  22   3      196.30      200.82     27.24 o
  -1  22   3      126.50      130.19     28.96 o
   1  22   3      170.43      188.14     36.98 o
   3  22   3      162.82      177.06     55.61 o
   5  22   3      103.98      111.21     39.35 o
  -4  23   3      236.96      269.12     32.19 o
  -2  23   3      529.41      483.53     54.44 o
   0  23   3      640.95      660.05    127.47 o
   2  23   3      795.90      828.24    106.93 o
   4  23   3       68.25       97.52     35.93 o
  -3  24   3      619.21      680.16     67.72 o
  -1  24   3      456.77      433.85     60.74 o
   1  24   3     1717.43     1667.15    146.29 o
   3  24   3       53.64       59.51     27.12 o
  -4  25   3      627.08      715.22     67.71 o
  -2  25   3      611.86      722.65     73.53 o
   0  25   3      271.20      259.35     45.93 o
   2  25   3      202.68      213.25     42.31 o
  -3  26   3      544.28      571.46     94.10 o
  -1  26   3       81.99      116.34     47.91 o
   1  26   3      196.48      184.78     61.59 o
  -8   0   4      464.50      540.66     78.70 o
  -6   0   4    12308.13    12826.98    348.18 o
  -4   0   4    42222.09    43629.32    783.62 o
  -2   0   4    15101.47    15812.63    321.66 o
   0   0   4    26270.88    29508.15    432.87 o
   2   0   4      679.56      483.26     46.57 o
   4   0   4     4033.38     4041.27    196.76 o
   6   0   4     4317.91     5004.54    261.78 o
   8   0   4      129.82      169.38     68.44 o
  -9   1   4       13.85       67.54     25.32 o
  -7   1   4      995.44     1081.75     60.46 o
  -5   1   4     2090.56     2087.36     56.35 o
  -3   1   4     8636.57     9090.26    117.74 o
  -1   1   4      447.83      473.93     27.20 o
   1   1   4      210.11      164.59      8.94 o
   3   1   4     1857.11     1753.21     38.87 o
   5   1   4     1861.40     1952.42    136.66 o
   7   1   4      136.86      142.18     51.58 o
  -8   2   4      278.42      281.77     41.08 o
  -6   2   4      622.68      620.32     50.11 o
  -4   2   4      227.41      202.39     18.56 o
  -2   2   4       82.94       76.03     14.54 o
   0   2   4     2090.36     1954.15    155.32 o
   2   2   4     1736.43     1787.60     53.74 o
   4   2   4      655.46      561.32     50.24 o
   6   2   4      660.56      679.07     65.12 o
   8   2   4       60.35       24.73     26.29 o
  -9   3   4       88.52       85.55     42.77 o
  -7   3   4       40.11       45.93     13.07 o
  -5   3   4      743.07      726.73     43.05 o
  -3   3   4       15.43       22.88      5.31 o
  -1   3   4     1473.48     1574.79     41.24 o
   1   3   4     2164.49     2369.31     47.32 o
   3   3   4      240.13      233.37     20.46 o
   5   3   4      114.61       49.50     20.14 o
   7   3   4       38.08       25.66     20.57 o
  -8   4   4      349.06      326.87     43.55 o
  -6   4   4      594.45      581.24     39.73 o
  -4   4   4      120.05      111.83     12.66 o
  -2   4   4      324.99      246.58     12.80 o
   0   4   4      376.60      324.05     17.94 o
   2   4   4     4043.24     4109.88     73.72 o
   4   4   4     1668.71     1690.70     51.12 o
   6   4   4     1795.48     1715.94     89.77 o
   8   4   4      194.99      122.71     49.62 o
  -9   5   4      505.73      593.70    100.95 o
  -7   5   4     1946.79     2032.94     86.19 o
  -5   5   4      139.55      154.48     15.90 o
  -3   5   4     2913.23     2805.97     46.90 o
  -1   5   4      625.00      539.59     19.06 o
   1   5   4    11632.07    12308.20    145.10 o
   3   5   4     2944.30     3002.61     73.59 o
   5   5   4      777.27      796.09     89.24 o
   7   5   4      529.02      664.20    108.97 o
  -8   6   4     1131.28     1218.66     76.40 o
  -6   6   4     2018.06     1895.13    133.45 o
  -4   6   4      801.62      842.35     27.51 o
  -2   6   4     5964.86     5910.28     75.92 o
   0   6   4     4217.04     4400.73     68.44 o
   2   6   4     7067.81     7257.78    109.96 o
   4   6   4       31.68       30.75     11.61 o
   6   6   4      815.54      781.67     69.27 o
   8   6   4      570.55      553.68     80.63 o
  -9   7   4       62.49       78.85     28.96 o
  -7   7   4      964.82      975.50     64.81 o
  -5   7   4       23.20       23.89      9.74 o
  -3   7   4      558.46      508.29     23.50 o
  -1   7   4     2303.16     2214.19     43.72 o
   1   7   4     2792.26     2924.26     64.77 o
   3   7   4      146.39      113.86     22.74 o
   5   7   4      258.41      270.23     37.57 o
   7   7   4      155.76       49.10     47.91 o
  -8   8   4       80.49       72.94     22.89 o
  -6   8   4      179.71      219.57     33.30 o
  -4   8   4      114.47      119.50     16.43 o
  -2   8   4      529.81      536.38     20.72 o
   0   8   4      391.65      421.11     24.83 o
   2   8   4      272.28      243.00     22.86 o
   4   8   4      256.95      251.79     32.19 o
   6   8   4       21.04       13.24     21.07 o
  -9   9   4       34.13       46.20     27.38 o
  -7   9   4      910.41      884.10     68.17 o
  -5   9   4      625.94      640.54     35.71 o
  -3   9   4      753.47      708.46     31.54 o
  -1   9   4      837.35      812.50     41.24 o
   1   9   4     1413.72     1436.65     42.89 o
   3   9   4      725.79      613.78     45.31 o
   5   9   4      980.69     1087.27    100.22 o
   7   9   4      284.21      185.21     48.21 o
  -8  10   4      339.21      332.98     46.53 o
  -6  10   4     1572.93     1633.48     75.62 o
  -4  10   4     1064.48     1018.78     38.89 o
  -2  10   4     1160.79     1078.34     29.27 o
   0  10   4       10.21        5.67      7.17 o
   2  10   4     3453.25     3514.80     76.35 o
   4  10   4     1820.09     1819.51     63.22 o
   6  10   4     2399.97     2475.20    168.53 o
  -7  11   4      443.87      511.04     51.76 o
  -5  11   4      311.67      288.72     27.93 o
  -3  11   4     2829.33     2710.54     66.22 o
  -1  11   4      267.80      339.12     21.94 o
   1  11   4     2910.99     2837.51     63.97 o
   3  11   4     7488.64     7137.02    148.91 o
   5  11   4     3921.79     3635.33    156.01 o
   7  11   4      564.83      545.00    146.29 o
  -8  12   4       42.39       34.22     29.09 o
  -6  12   4      524.98      437.27     49.62 o
  -4  12   4      962.49      981.17     40.24 o
  -2  12   4     1072.48     1036.64     40.40 o
   0  12   4       63.14       90.05     13.61 o
   2  12   4     1685.67     1690.27     54.77 o
   4  12   4     1283.02     1280.69     95.32 o
   6  12   4     1448.11     1360.16    121.55 o
  -7  13   4      192.57      219.92     34.46 o
  -5  13   4      104.28      107.37     23.38 o
  -3  13   4      447.85      426.53     32.00 o
  -1  13   4      515.08      466.68     33.91 o
   1  13   4      568.61      539.77     34.61 o
   3  13   4      921.22      888.00    111.87 o
   5  13   4      241.13      271.71     50.13 o
   7  13   4       50.92       77.76     33.81 o
  -6  14   4      445.74      466.80     48.45 o
  -4  14   4      237.24      256.24     26.06 o
  -2  14   4        6.04        0.76      8.13 o
   0  14   4       72.58       42.70     10.05 o
   2  14   4       27.40       15.49     13.83 o
   4  14   4       73.67       59.28     18.44 o
   6  14   4      151.63      154.59     44.32 o
  -7  15   4     1256.90     1176.13     74.03 o
  -5  15   4     2788.31     2583.60     96.71 o
  -3  15   4     5474.13     5613.50    111.85 o
  -1  15   4      620.56      559.88     59.19 o
   1  15   4      141.17      162.12     20.00 o
   3  15   4      457.42      525.59     47.41 o
   5  15   4      678.62      590.40    101.60 o
  -6  16   4     1052.65     1079.82     68.04 o
  -4  16   4     3500.53     3541.00     90.38 o
  -2  16   4     1585.60     1552.16    119.70 o
   0  16   4      483.25      440.97     36.02 o
   2  16   4     1484.61     1558.58     65.49 o
   4  16   4     1089.21      968.48     70.24 o
   6  16   4     1142.02     1370.90    126.76 o
  -7  17   4      826.25      847.97     72.29 o
  -5  17   4       29.75       32.51     15.73 o
  -3  17   4      615.74      642.78     44.94 o
  -1  17   4      674.04      581.80     42.19 o
   1  17   4     2745.87     2777.43    107.67 o
   3  17   4     1650.38     1648.55     80.87 o
   5  17   4      817.15      747.05     65.43 o
  -6  18   4      200.86      207.07     34.94 o
  -4  18   4       63.29       82.05     16.77 o
  -2  18   4      737.53      690.05     47.00 o
   0  18   4      956.17      988.01     56.24 o
   2  18   4      750.34      712.99     81.27 o
   4  18   4       28.19       50.46     18.86 o
   6  18   4      187.45      147.14     56.46 o
  -5  19   4      131.47      168.41     30.83 o
  -3  19   4      290.03      285.06     31.87 o
  -1  19   4      252.45      216.47     27.28 o
   1  19   4        4.26       35.76     17.67 o
   3  19   4       39.83       37.41     25.88 o
   5  19   4       28.13       31.41     19.30 o
  -6  20   4      521.21      552.32     59.15 o
  -4  20   4      101.23      100.50     34.22 o
  -2  20   4      261.24      280.16     31.12 o
   0  20   4      659.32      645.27     62.88 o
   2  20   4      861.84      885.37    120.62 o
   4  20   4      209.25      193.33     43.27 o
  -5  21   4      710.89      752.62     68.45 o
  -3  21   4     1326.41     1238.37     56.94 o
  -1  21   4      502.61      514.41     56.71 o
   1  21   4      943.95     1053.64     87.01 o
   3  21   4      134.09       97.63     29.99 o
  -4  22   4      788.58      770.16     68.93 o
  -2  22   4     1348.38     1434.57    137.73 o
   0  22   4      317.71      370.21     54.75 o
   2  22   4      574.73      583.83     68.56 o
   4  22   4       23.96       31.67     21.26 o
  -5  23   4      187.96      167.67     47.91 o
  -3  23   4      639.16      636.02     63.44 o
  -1  23   4      491.42      580.95     68.44 o
   1  23   4      807.19      803.08    107.79 o
   3  23   4      228.07      227.22     44.62 o
  -4  24   4       45.26       99.24     25.66 o
  -2  24   4      117.78      134.07     31.60 o
   0  24   4       66.14      115.41     31.23 o
   2  24   4       44.81       46.11     21.09 o
  -1  25   4      101.81      113.09     30.83 o
   1  25   4       76.80       67.13     29.44 o
  -2  26   4      155.90      176.23     53.04 o
   0  26   4       72.25       78.70     39.35 o
  -8   1   5      206.15      193.27     33.25 o
  -6   1   5     1205.91     1170.38     76.99 o
  -4   1   5     1624.49     1607.99     40.58 o
  -2   1   5     1754.69     1825.98     89.83 o
   0   1   5      183.97      167.07     16.34 o
   2   1   5     2637.36     2508.56     68.99 o
   4   1   5      372.54      354.17     43.98 o
   6   1   5      338.78      399.51     64.12 o
   8   1   5       90.05      138.12     39.87 o
  -9   2   5       47.48        4.95     16.81 o
  -7   2   5     1398.22     1303.65     64.51 o
  -5   2   5     2642.13     2678.66    136.88 o
  -3   2   5     5624.27     5854.17    120.26 o
  -1   2   5     1149.84     1012.85     41.95 o
   1   2   5     1481.64     1375.74     28.59 o
   3   2   5     4376.17     4286.62    117.15 o
   5   2   5     2177.52     2277.56     97.51 o
   7   2   5      710.68      749.96     92.31 o
  -8   3   5      196.22      173.81     32.04 o
  -6   3   5      187.46      228.18     25.87 o
  -4   3   5        7.20       -1.94      5.92 o
  -2   3   5    18552.97    19571.52    320.80 o
   0   3   5     5897.32     5937.15     84.35 o
   2   3   5     5616.00     5574.42     91.12 o
   4   3   5      180.89      162.84     29.71 o
   6   3   5      741.71      757.57     72.36 o
   8   3   5      196.08      166.10     45.26 o
  -9   4   5       78.23      119.50     31.39 o
  -7   4   5      229.12      238.20     35.55 o
  -5   4   5       37.02       48.40     12.38 o
  -3   4   5     1992.01     1861.63     50.54 o
  -1   4   5     4523.40     4476.16     95.08 o
   1   4   5     4002.58     4221.14     71.84 o
   3   4   5     1325.49     1241.12     46.48 o
   5   4   5      487.20      515.21     54.36 o
   7   4   5      663.26      832.78     99.21 o
  -8   5   5       48.81       34.57     17.51 o
  -6   5   5       52.76       65.62     20.46 o
  -4   5   5       20.32       27.75      9.99 o
  -2   5   5       47.72       55.88     11.61 o
   0   5   5       36.81       21.49      7.69 o
   2   5   5      969.11      936.18     37.37 o
   4   5   5      825.39      689.17     60.05 o
   6   5   5      352.26      410.57     52.51 o
  -9   6   5       26.21       38.67     41.06 o
  -7   6   5       48.76       53.04     19.36 o
  -5   6   5      144.89      150.59     19.13 o
  -3   6   5      391.46      353.06     17.66 o
  -1   6   5      536.59      457.90     23.03 o
   1   6   5       94.50       68.68     12.35 o
   3   6   5      702.52      568.72     68.11 o
   5   6   5      114.06       71.46     24.03 o
   7   6   5      205.41      251.63     43.76 o
  -8   7   5      414.79      392.61     49.60 o
  -6   7   5      616.16      668.54     58.07 o
  -4   7   5      747.15      785.09     34.76 o
  -2   7   5    13430.10    14213.73    154.11 o
   0   7   5     3970.38     4160.79     72.24 o
   2   7   5      441.16      473.34     32.44 o
   4   7   5      335.62      319.01     40.40 o
   6   7   5      975.75      971.30     82.48 o
  -7   8   5     1151.61     1160.14    140.30 o
  -5   8   5       21.68       22.39     13.87 o
  -3   8   5     6783.10     7390.32    162.76 o
  -1   8   5    17837.20    19536.53    203.67 o
   1   8   5     1293.44     1308.96     54.33 o
   3   8   5      269.13      223.91     25.01 o
   5   8   5      315.99      381.36     48.00 o
   7   8   5     1663.50     1452.41    131.26 o
  -8   9   5      120.73      158.68     32.47 o
  -6   9   5      474.40      548.68     53.80 o
  -4   9   5      335.55      411.13     41.41 o
  -2   9   5     6848.33     6975.54     94.67 o
   0   9   5      908.47      876.20     36.30 o
   2   9   5     1078.66      983.37     46.04 o
   4   9   5      330.69      269.02     39.08 o
   6   9   5      912.34     1049.90    104.23 o
  -7  10   5      288.30      285.93     65.87 o
  -5  10   5      767.24      694.23     57.38 o
  -3  10   5     1018.37      969.76     37.38 o
  -1  10   5      251.31      208.28     20.37 o
   1  10   5       86.02       90.22     15.49 o
   3  10   5      958.55      844.35     55.07 o
   5  10   5      157.70      129.49     28.65 o
   7  10   5      614.56      761.96     98.46 o
  -8  11   5        3.89        5.95     14.80 o
  -6  11   5      145.23      127.27     29.09 o
  -4  11   5      203.32      171.75     37.64 o
  -2  11   5      114.14      112.62     16.39 o
   0  11   5      388.58      355.16     26.34 o
   2  11   5      356.48      365.36     55.07 o
   4  11   5       74.48       94.49     19.31 o
   6  11   5       57.98      105.47     35.55 o
  -7  12   5      335.09      374.91     84.69 o
  -5  12   5      533.32      527.81     50.77 o
  -3  12   5      789.99      787.07     37.89 o
  -1  12   5      300.30      271.06     22.68 o
   1  12   5      615.29      623.54     37.92 o
   3  12   5      717.67      671.50     45.76 o
   5  12   5      281.54      270.19     51.98 o
  -8  13   5      133.43      100.95     37.64 o
  -6  13   5     1435.35     1499.97     75.50 o
  -4  13   5     1422.05     1406.91    115.49 o
  -2  13   5     4851.34     4947.27    101.22 o
   0  13   5      880.99      905.96     43.22 o
   2  13   5     3435.67     3604.55     88.66 o
   4  13   5      776.92      762.98     59.52 o
   6  13   5      443.66      345.40     65.03 o
  -7  14   5     1136.62     1117.47     74.39 o
  -5  14   5     1936.83     1947.28     85.26 o
  -3  14   5     2264.02     2268.42     65.62 o
  -1  14   5       16.78        9.18      8.59 o
   1  14   5        9.78       25.26      9.43 o
   3  14   5     1707.50     1674.43     61.96 o
   5  14   5     1109.00     1235.88    113.72 o
  -8  15   5      170.23      136.88     39.35 o
  -6  15   5     1360.43     1424.24     76.72 o
  -4  15   5     1065.48     1115.81     61.38 o
  -2  15   5      546.32      495.68     37.43 o
   0  15   5      116.42      103.94     19.44 o
   2  15   5     1187.41     1161.49     52.87 o
   4  15   5      229.18      217.56     33.29 o
   6  15   5      400.36      484.13     77.17 o
  -7  16   5      160.27      114.97     27.20 o
  -5  16   5      262.89      207.73     33.81 o
  -3  16   5       42.30       55.48     13.48 o
  -1  16   5        1.36        1.71      7.90 o
   1  16   5       18.34       29.99     12.05 o
   3  16   5       15.87        4.42     12.59 o
   5  16   5       26.06       47.05     27.83 o
  -6  17   5      266.05      295.78     42.83 o
  -4  17   5      516.81      466.94     50.20 o
  -2  17   5     1263.57     1186.35     50.36 o
   0  17   5      538.62      470.44     40.17 o
   2  17   5      428.01      414.23     53.34 o
   4  17   5       42.53       29.30     17.57 o
  -7  18   5       74.27       61.59     29.09 o
  -5  18   5       56.13       56.66     21.15 o
  -3  18   5     1444.29     1441.08     72.56 o
  -1  18   5     3417.87     3479.48     93.91 o
   1  18   5     2298.60     2032.63     95.49 o
   3  18   5      393.91      432.73     45.01 o
   5  18   5       66.04       18.55     30.80 o
  -6  19   5        3.11      -14.37     14.37 o
  -4  19   5      109.46       86.40     24.20 o
  -2  19   5     4439.25     4440.20    201.98 o
   0  19   5     2630.65     2496.21    171.10 o
   2  19   5     1030.99     1038.83     87.88 o
   4  19   5       30.13       50.82     21.13 o
  -5  20   5       15.30       16.25     15.73 o
  -3  20   5      839.93      808.39     68.35 o
  -1  20   5     1406.67     1363.91     76.76 o
   1  20   5      436.22      497.43     58.44 o
   3  20   5      108.80       88.97     31.46 o
   5  20   5      276.24      402.07     83.84 o
  -4  21   5       89.97       66.26     22.36 o
  -2  21   5      329.83      275.93     59.57 o
   0  21   5      271.97      221.12     39.87 o
   2  21   5      620.48      646.72     72.30 o
   4  21   5      101.72      107.89     32.06 o
  -5  22   5      123.49       94.10     37.64 o
  -3  22   5      162.56      143.84     30.25 o
  -1  22   5       92.25       81.03     23.57 o
   1  22   5      160.00      147.78     33.81 o
   3  22   5       88.17       73.71     28.75 o
  -4  23   5      379.04      396.54     56.46 o
  -2  23   5     1031.70     1129.23    121.48 o
   0  23   5      279.31      277.70     44.57 o
   2  23   5      254.27      292.19     50.43 o
  -1  24   5      802.67      867.00     79.90 o
   1  24   5      129.79      138.92     34.45 o
   0  25   5       24.82        3.42     34.22 o
  -1  26   5       51.85       25.66     34.22 o
  -8   0   6     3531.09     3322.67    165.96 o
  -6   0   6    15150.88    14938.34    374.70 o
  -4   0   6      634.16      590.28     66.73 o
  -2   0   6     3417.90     3842.80    138.59 o
   0   0   6      183.22      282.65     25.62 o
   2   0   6    13604.99    15049.55    420.89 o
   4   0   6     2602.56     2937.71    188.20 o
   6   0   6      400.60      627.92    121.48 o
  -9   1   6      184.63      126.61     47.91 o
  -7   1   6     1449.71     1458.22     70.04 o
  -5   1   6     1561.03     1550.40     65.30 o
  -3   1   6        3.52       -1.71      9.68 o
  -1   1   6      344.27      343.43     26.56 o
   1   1   6     2291.76     2276.01     42.85 o
   3   1   6     3327.33     3216.95    301.98 o
   5   1   6       45.13       66.62     27.51 o
   7   1   6      351.42      400.26     68.67 o
  -8   2   6      160.90      184.05     34.46 o
  -6   2   6      183.38      158.19     48.76 o
  -4   2   6      189.13      169.61     25.99 o
  -2   2   6     1228.66     1304.24     44.38 o
   0   2   6      816.08      829.76     37.09 o
   2   2   6     1654.21     1545.88     91.37 o
   4   2   6      403.77      381.97     47.28 o
   6   2   6      114.32       75.85     32.06 o
  -9   3   6       86.35       55.61     24.20 o
  -7   3   6      318.88      294.34     41.73 o
  -5   3   6       36.79       29.64     11.32 o
  -3   3   6     1049.20     1057.11     47.12 o
  -1   3   6      975.06     1086.16     39.02 o
   1   3   6       54.26       41.99      7.97 o
   3   3   6       67.75       50.88     19.36 o
   5   3   6       64.14       38.54     19.36 o
   7   3   6       93.27       76.07     32.40 o
  -8   4   6       45.70       35.93     27.38 o
  -6   4   6       64.67       59.68     14.38 o
  -4   4   6      196.72      179.51     22.29 o
  -2   4   6     2593.48     2619.80    135.18 o
   0   4   6     1523.45     1527.43     42.23 o
   2   4   6     5132.18     5193.90    108.66 o
   4   4   6     1230.23     1165.78     79.82 o
   6   4   6      438.29      498.99     61.57 o
  -9   5   6      335.35      308.51     48.72 o
  -7   5   6      275.92      262.53     38.66 o
  -5   5   6      345.14      397.05     32.98 o
  -3   5   6      966.85     1018.33     39.54 o
  -1   5   6     7987.12     8222.53    107.68 o
   1   5   6     3414.35     3416.22     68.50 o
   3   5   6     1645.75     1680.57     74.22 o
   5   5   6      420.12      422.76     51.85 o
   7   5   6     1311.30     1598.50    140.34 o
  -8   6   6      290.79      260.19     47.05 o
  -6   6   6     1261.01     1220.19     74.43 o
  -4   6   6      487.57      498.98     35.08 o
  -2   6   6     8018.54     8196.77    105.51 o
   0   6   6     1792.70     1760.20     46.63 o
   2   6   6      712.29      661.38     46.67 o
   4   6   6      117.56      111.80     38.05 o
   6   6   6     1414.11     1466.49    187.97 o
  -9   7   6      182.39      150.56     46.20 o
  -7   7   6      126.38      140.30     30.17 o
  -5   7   6       81.83      116.82     24.78 o
  -3   7   6     1476.91     1389.18     46.35 o
  -1   7   6     2374.99     2243.40     50.17 o
   1   7   6      226.81      220.75     23.71 o
   3   7   6      408.35      398.79     43.88 o
   5   7   6      102.63       73.70     24.06 o
   7   7   6      392.20      311.41     62.10 o
  -8   8   6       59.74       85.58     27.51 o
  -6   8   6      109.86      109.97     25.32 o
  -4   8   6      149.40      135.78     25.06 o
  -2   8   6      167.08      167.75     25.93 o
   0   8   6      309.94      233.01     27.50 o
   2   8   6      152.72      120.24     18.88 o
   4   8   6       38.50       52.37     18.39 o
   6   8   6      258.64      252.89     40.43 o
  -7   9   6      413.34      398.22     48.90 o
  -5   9   6       74.48       93.79     22.61 o
  -3   9   6      527.21      515.81     46.47 o
  -1   9   6     1169.46     1204.53     38.14 o
   1   9   6      589.78      455.27     57.05 o
   3   9   6     1400.89     1203.16     89.15 o
   5   9   6      290.73      356.53     49.55 o
  -8  10   6      249.56      259.29     42.34 o
  -6  10   6      835.58      857.42     68.67 o
  -4  10   6       57.34       48.64     16.81 o
  -2  10   6     1645.46     1620.81     42.87 o
   0  10   6     1734.51     1813.35     51.30 o
   2  10   6     5497.96     5579.42    109.48 o
   4  10   6     1435.61     1416.45     91.53 o
   6  10   6      597.67      674.84    121.48 o
  -7  11   6      396.92      426.06     50.98 o
  -5  11   6      462.84      454.16     47.50 o
  -3  11   6        5.40        5.35      9.45 o
  -1  11   6     2897.80     2943.35     72.76 o
   1  11   6     8064.32     8243.52    131.13 o
   3  11   6     5423.97     5045.36    169.23 o
   5  11   6      214.68      249.76     51.32 o
  -8  12   6       62.57       83.84     35.93 o
  -6  12   6      961.52      916.84     73.06 o
  -4  12   6       38.18       37.11     25.66 o
  -2  12   6      412.30      371.50     35.14 o
   0  12   6      437.66      441.33     31.54 o
   2  12   6     3526.51     3365.27     84.24 o
   4  12   6      846.61      795.63     69.04 o
   6  12   6      245.84      112.09     45.93 o
  -7  13   6      109.18       98.81     28.73 o
  -5  13   6      150.89      162.54     31.65 o
  -3  13   6      378.78      400.14     43.10 o
  -1  13   6      436.19      336.48     31.24 o
   1  13   6     1018.29      857.22     65.20 o
   3  13   6      229.68      212.02     26.56 o
   5  13   6       82.73       92.90     48.76 o
  -6  14   6       77.45       67.49     27.38 o
  -4  14   6       77.96       82.17     22.36 o
  -2  14   6       19.81       15.89     12.66 o
   0  14   6       57.83       52.61     14.84 o
   2  14   6      256.58      250.04     27.40 o
   4  14   6      142.10       86.69     56.46 o
   6  14   6       82.50       97.52     42.34 o
  -7  15   6     1773.17     1773.46    101.80 o
  -5  15   6     1873.99     1845.89     86.88 o
  -3  15   6      500.47      478.95     50.47 o
  -1  15   6      151.09      155.03     22.29 o
   1  15   6      335.05      315.55     29.36 o
   3  15   6     1058.53     1111.33     66.41 o
   5  15   6       33.85       52.56     29.96 o
  -6  16   6     2700.28     2465.52    105.92 o
  -4  16   6      190.97      269.11     39.43 o
  -2  16   6      139.46      125.49     25.41 o
   0  16   6      371.90      376.96     53.76 o
   2  16   6     3075.66     2995.29     96.24 o
   4  16   6      482.38      582.61     74.98 o
  -5  17   6      134.63      143.80     31.18 o
  -3  17   6      409.06      322.92     40.52 o
  -1  17   6     2354.66     2422.27     79.30 o
   1  17   6     1749.70     1820.88     72.20 o
   3  17   6     1136.67     1049.87     73.15 o
   5  17   6      244.00      222.16     53.80 o
  -6  18   6       38.02       21.69     26.52 o
  -4  18   6      201.50      170.69     32.51 o
  -2  18   6     1452.15     1376.22     71.92 o
   0  18   6      319.95      323.68     35.79 o
   2  18   6      213.89      221.65     40.92 o
   4  18   6       76.93       69.12     56.46 o
  -5  19   6      109.46      111.70     29.47 o
  -3  19   6      228.01      209.73     35.67 o
  -1  19   6       28.83       19.08     12.42 o
   1  19   6       24.58        5.13     35.93 o
   3  19   6        0.39       15.35     19.28 o
   5  19   6       34.28       56.46     41.06 o
  -4  20   6        5.80       -3.90     15.09 o
  -2  20   6     1025.26      984.57     75.55 o
   0  20   6      511.86      523.71     59.15 o
   2  20   6      552.14      587.89     69.37 o
   4  20   6      114.85      160.83     59.88 o
  -5  21   6      357.32      419.18     76.99 o
  -3  21   6      454.26      504.94     56.25 o
  -1  21   6      859.19      877.72    104.37 o
   1  21   6      134.86      124.52     32.06 o
   3  21   6      225.50      252.18     48.40 o
  -4  22   6      276.75      334.06     45.36 o
  -2  22   6      904.30      937.60    107.79 o
   0  22   6       58.22       68.83     23.02 o
   2  22   6       92.32      106.89     33.36 o
  -1  23   6      729.25      648.45     92.39 o
   1  23   6      134.95      140.08     33.21 o
  -8   1   7      502.79      418.62     65.02 o
  -6   1   7     1825.84     1670.55     73.13 o
  -4   1   7      257.36      236.90     47.91 o
  -2   1   7       66.94       71.15     15.56 o
   0   1   7      490.79      458.99     22.36 o
   2   1   7      782.83      718.34     71.26 o
   4   1   7      376.12      304.52     66.73 o
   6   1   7      277.11      284.41     58.22 o
  -7   2   7     1071.29     1012.69     69.29 o
  -5   2   7     2554.74     2565.10     89.31 o
  -3   2   7      165.34      148.25     20.40 o
  -1   2   7     2066.42     2116.46     59.93 o
   1   2   7     2279.04     2170.52     54.88 o
   3   2   7     4864.57     4852.60    169.32 o
   5   2   7      183.64      141.01     40.19 o
   7   2   7      198.47      247.48     49.67 o
  -8   3   7       26.38       27.91     18.36 o
  -6   3   7      915.80      954.40     51.67 o
  -4   3   7     2904.10     2845.99     75.21 o
  -2   3   7     7079.33     7305.05    150.33 o
   0   3   7     1047.04      976.79     47.95 o
   2   3   7     1674.96     1576.61     70.19 o
   4   3   7      690.41      755.26     68.43 o
   6   3   7      551.21      667.35     86.88 o
  -9   4   7       64.84       73.57     35.93 o
  -7   4   7       47.42       57.24     20.94 o
  -5   4   7     1011.94     1030.09     45.97 o
  -3   4   7     1070.86     1058.82     43.92 o
  -1   4   7     3473.46     3514.51     81.04 o
   1   4   7      562.75      522.67     33.83 o
   3   4   7     1171.51     1194.69    112.62 o
   5   4   7      367.15      444.75     73.42 o
   7   4   7      409.70      446.56     94.10 o
  -8   5   7       16.04       21.41     19.28 o
  -6   5   7       45.53       22.86     16.25 o
  -4   5   7       56.57       63.55     14.84 o
  -2   5   7      268.03      215.11     24.22 o
   0   5   7      796.99      795.79     33.95 o
   2   5   7      974.07      749.40     57.48 o
   4   5   7      230.67      207.06     37.10 o
   6   5   7       89.21      115.79     60.74 o
  -7   6   7       60.08       54.85     20.46 o
  -5   6   7      188.32      169.82     29.60 o
  -3   6   7      141.03      140.31     19.81 o
  -1   6   7       58.78       65.21     14.38 o
   1   6   7      810.97      660.65     62.79 o
   3   6   7       93.86       89.01     23.63 o
   5   6   7      222.09      269.65     42.99 o
   7   6   7      345.73      487.62     99.24 o
  -8   7   7       87.01      122.61     31.91 o
  -6   7   7     1578.24     1513.11     78.61 o
  -4   7   7     2569.66     2469.60    165.11 o
  -2   7   7     3163.97     3214.90     76.52 o
   0   7   7      113.47      130.62     17.13 o
   2   7   7       68.50       41.66     13.13 o
   4   7   7     1275.37     1263.01     88.83 o
   6   7   7     1423.31     1386.57    103.31 o
  -7   8   7      159.17      184.29     41.06 o
  -5   8   7     3653.10     3618.84    119.75 o
  -3   8   7     5739.56     5914.67    112.72 o
  -1   8   7     1223.69     1233.99     48.00 o
   1   8   7     1174.16     1230.82     47.40 o
   3   8   7     1598.08     1623.88     82.70 o
   5   8   7     1468.72     1434.98    101.76 o
  -8   9   7       36.44       77.46     26.29 o
  -6   9   7      971.42     1070.53     87.26 o
  -4   9   7     1046.85      978.49     61.96 o
  -2   9   7     1529.31     1516.54     52.38 o
   0   9   7      345.96      290.88     44.21 o
   2   9   7      456.63      541.00     39.02 o
   4   9   7      885.15      985.11     79.28 o
   6   9   7      782.78      842.57    107.09 o
  -7  10   7      264.69      240.23     40.66 o
  -5  10   7      489.72      470.54     50.13 o
  -3  10   7      179.45      158.89     36.79 o
  -1  10   7      151.90      132.39     20.08 o
   1  10   7      691.11      587.23     39.24 o
   3  10   7      657.85      688.88     62.58 o
   5  10   7      490.05      556.51     62.77 o
  -8  11   7       83.69      136.88     42.77 o
  -6  11   7       73.75       85.09     24.78 o
  -4  11   7       68.63       63.91     20.46 o
  -2  11   7      263.80      208.60     41.06 o
   0  11   7      207.80      171.43     22.57 o
   2  11   7       95.64       87.77     17.22 o
   4  11   7       91.62      105.79     27.79 o
   6  11   7       68.17       42.89     36.53 o
  -7  12   7      270.72      263.17     43.35 o
  -5  12   7      350.48      365.10     46.28 o
  -3  12   7       91.49      102.69     23.02 o
  -1  12   7     1013.67      974.91    118.06 o
   1  12   7      541.53      536.23     38.41 o
   3  12   7      894.99      833.87     69.44 o
   5  12   7      111.88      176.59     45.78 o
  -6  13   7     1970.34     2057.36     96.58 o
  -4  13   7      917.31     1004.35     66.18 o
  -2  13   7     1377.57     1421.64     82.13 o
   0  13   7      911.07      957.75     44.99 o
   2  13   7     1616.14     1457.37     59.64 o
   4  13   7      331.46      278.05     62.45 o
  -7  14   7     1167.60     1095.99     95.81 o
  -5  14   7     1229.92     1209.35     76.05 o
  -3  14   7       60.30       43.97     17.67 o
  -1  14   7       99.67      157.40     27.51 o
   1  14   7      810.30      897.16     48.54 o
   3  14   7     2847.28     2672.73    147.14 o
   5  14   7      155.16      160.83     44.76 o
  -6  15   7      863.69      833.02     72.73 o
  -4  15   7      101.43       84.71     24.25 o
  -2  15   7      208.61      195.58     72.72 o
   0  15   7      509.24      489.60     42.75 o
   2  15   7      706.98      730.95     49.89 o
   4  15   7      285.63      350.52     62.23 o
  -5  16   7       42.15       19.87     14.51 o
  -3  16   7       32.35       17.97     15.73 o
  -1  16   7       54.72       41.69     17.67 o
   1  16   7        0.24       16.46     13.16 o
   3  16   7       25.10       52.46     24.25 o
   5  16   7        9.08       12.50     27.75 o
  -6  17   7      723.86      693.82     72.72 o
  -4  17   7      617.15      528.61     55.65 o
  -2  17   7      329.52      331.70     50.47 o
   0  17   7       66.94       87.81     19.71 o
   2  17   7       54.44       19.15     26.52 o
   4  17   7      248.84      316.66     62.88 o
  -5  18   7     1212.74     1137.78    130.03 o
  -3  18   7     1774.44     1699.39     94.96 o
  -1  18   7     2025.23     2093.64     93.06 o
   1  18   7       75.00      117.72     28.96 o
   3  18   7      396.48      480.78    100.95 o
  -4  19   7     1320.85     1428.10     81.50 o
  -2  19   7     3211.49     3192.53    147.14 o
   0  19   7      195.92      136.88     42.77 o
   2  19   7      249.15      306.24     47.00 o
   4  19   7      764.81      619.37    116.34 o
  -5  20   7      612.31      745.98    107.79 o
  -3  20   7      690.15      730.33     67.23 o
  -1  20   7      615.90      593.92     59.24 o
   1  20   7       17.86       31.37     19.93 o
   3  20   7      896.20     1045.39    157.41 o
  -4  21   7      125.05      114.63     37.64 o
  -2  21   7      439.24      435.36     50.90 o
   0  21   7      380.68      340.48     65.02 o
   2  21   7      142.92      153.64     34.97 o
  -3  22   7       31.00       22.24     22.24 o
  -1  22   7       82.12       76.99     34.22 o
   1  22   7       66.42       39.35     25.66 o
   0  23   7       49.46        1.71     18.82 o
  -6   0   8      975.88      792.17     88.97 o
  -4   0   8     1601.85     1687.00    100.95 o
  -2   0   8      759.12      731.66     64.16 o
   0   0   8     8471.78     8591.79    167.48 o
   2   0   8     2332.34     2357.69    162.54 o
   4   0   8      246.95      313.10     82.13 o
   6   0   8       52.62        5.13     39.35 o
  -7   1   8      242.20      234.94     30.28 o
  -5   1   8      312.82      340.38     39.87 o
  -3   1   8        3.55       -6.85      6.85 o
  -1   1   8     4122.88     4031.34     92.61 o
   1   1   8      898.69      917.33     78.03 o
   3   1   8      626.25      617.63     75.61 o
   5   1   8      126.80      121.32     47.91 o
  -8   2   8       84.99       93.34     28.26 o
  -6   2   8       19.96       23.26     15.89 o
  -4   2   8      213.75      225.07     27.56 o
  -2   2   8      699.02      721.83     67.30 o
   0   2   8      742.84      731.25     34.57 o
   2   2   8      338.94      371.94     55.61 o
   4   2   8      128.25       74.70     31.91 o
   6   2   8       85.30       85.41     57.32 o
  -7   3   8       25.14       25.66     16.94 o
  -5   3   8      651.32      672.83     46.90 o
  -3   3   8      226.25      221.18     26.19 o
  -1   3   8       40.54       46.17     14.32 o
   1   3   8       93.99      108.16     17.43 o
   3   3   8       58.62       50.47     24.20 o
   5   3   8       76.58       59.15     32.85 o
  -8   4   8       40.52        0.11     21.39 o
  -6   4   8       74.45       62.18     21.15 o
  -4   4   8      782.10      855.48     46.19 o
  -2   4   8     2440.44     2422.01     69.73 o
   0   4   8     2901.52     2915.61     77.64 o
   2   4   8     1266.72     1309.36     73.42 o
   4   4   8      370.90      279.40    118.06 o
   6   4   8       86.68      189.48     47.99 o
  -7   5   8        8.47       12.39     15.09 o
  -5   5   8     1533.92     1454.74     74.40 o
  -3   5   8     2049.38     1990.50     93.81 o
  -1   5   8     5931.20     6131.44    119.60 o
   1   5   8      206.80      225.93     22.92 o
   3   5   8     1803.29     1742.60     87.62 o
   5   5   8      760.79      757.52     95.90 o
  -8   6   8      114.98      107.13     31.18 o
  -6   6   8      987.93      915.77     74.89 o
  -4   6   8     2093.40     1954.52     83.62 o
  -2   6   8     2117.13     1981.92     64.28 o
   0   6   8       77.48       89.85     17.93 o
   2   6   8       61.47       96.41     23.23 o
   4   6   8     1806.16     1926.90     98.77 o
   6   6   8      590.74      664.29     91.73 o
  -7   7   8       55.73       35.60     18.49 o
  -5   7   8     1138.98     1144.63     72.76 o
  -3   7   8      597.10      628.54     45.42 o
  -1   7   8      247.83      257.30     46.53 o
   1   7   8      224.49      222.70     23.86 o
   3   7   8      538.72      597.63     59.35 o
   5   7   8      306.88      349.86     52.26 o
  -8   8   8       58.87       46.63     22.47 o
  -6   8   8       53.09       40.49     18.03 o
  -4   8   8       62.78       49.01     18.49 o
  -2   8   8      146.64      107.52     19.41 o
   0   8   8       94.68       54.21     16.56 o
   2   8   8      112.19      124.45     25.42 o
   4   8   8      293.21      245.11     41.03 o
   6   8   8       70.27      117.03     35.75 o
  -7   9   8        2.61       10.76     18.49 o
  -5   9   8      483.75      429.17     50.20 o
  -3   9   8      466.47      429.32     62.45 o
  -1   9   8      804.78      770.56     53.08 o
   1   9   8      459.61      363.62     47.43 o
   3   9   8      539.68      614.99     59.54 o
   5   9   8      523.08      489.57     59.45 o
  -6  10   8      175.25      161.02     32.40 o
  -4  10   8      642.82      605.93     71.86 o
  -2  10   8     3092.32     2974.78    102.25 o
   0  10   8     3617.56     3574.68    185.39 o
   2  10   8     1251.38     1212.70     79.52 o
   4  10   8      583.05      625.55     65.77 o
  -7  11   8       49.74       52.51     41.06 o
  -5  11   8      341.95      355.73     44.78 o
  -3  11   8      980.38      921.37     89.83 o
  -1  11   8     9423.66    10032.52    259.19 o
   1  11   8     2086.73     2008.00     63.29 o
   3  11   8      804.57      705.91     65.91 o
   5  11   8        4.33        9.56     23.34 o
  -6  12   8      214.47      269.35     44.05 o
  -4  12   8       71.07       62.70     20.46 o
  -2  12   8      907.67      834.31     56.94 o
   0  12   8     2356.57     2444.66     79.03 o
   2  12   8      871.70      815.29     65.60 o
   4  12   8      228.99      229.94     40.48 o
  -5  13   8      418.38      443.51     52.21 o
  -3  13   8      194.04      225.50     34.46 o
  -1  13   8      740.78      725.66    154.84 o
   1  13   8       67.57       43.76     15.60 o
   3  13   8       89.13       83.67     27.65 o
   5  13   8       65.37       15.40     32.67 o
  -6  14   8       37.44       36.79     18.15 o
  -4  14   8       79.28       50.60     19.93 o
  -2  14   8       93.54       72.48     26.52 o
   0  14   8      222.48      220.75     34.34 o
   2  14   8      161.63      151.68     22.66 o
   4  14   8       59.36       52.23     31.63 o
  -5  15   8      559.10      656.83    163.40 o
  -3  15   8        5.78       13.17     13.56 o
  -1  15   8      696.49      761.59     65.72 o
   1  15   8      273.64      285.54     53.04 o
   3  15   8      225.39      277.27     49.60 o
  -4  16   8       17.15       40.27     15.80 o
  -2  16   8      753.47      820.06     72.72 o
   0  16   8     2042.47     1984.71    121.48 o
   2  16   8      467.05      357.73     41.32 o
   4  16   8      403.06      471.99     74.89 o
  -5  17   8      548.26      567.27     62.23 o
  -3  17   8      844.45      768.05     72.72 o
  -1  17   8     2678.12     2814.12    210.45 o
   1  17   8      226.94      184.50     64.16 o
   3  17   8      616.77      901.67    150.56 o
  -4  18   8      541.01      509.81    103.51 o
  -2  18   8      301.60      339.49     46.00 o
   0  18   8       94.27      122.78     28.36 o
   2  18   8      200.00      246.38     53.04 o
  -3  19   8       16.54        9.74     15.59 o
  -1  19   8       53.78       49.62     19.36 o
   1  19   8        6.34       -5.13     18.82 o
   3  19   8       60.97       88.97     51.33 o
  -4  20   8      472.97      508.15     87.26 o
  -2  20   8      708.87      801.64     73.68 o
   0  20   8      335.93      297.71     59.88 o
   2  20   8      116.32       92.39     30.80 o
  -3  21   8      269.29      227.56     51.33 o
  -1  21   8      489.47      503.02     80.41 o
   1  21   8        4.77        6.84     18.82 o
  -6   1   9      197.99      203.50     28.17 o
  -4   1   9        7.12        6.68     10.18 o
  -2   1   9      120.07      126.13     17.19 o
   0   1   9      807.79      872.94     43.96 o
   2   1   9      335.28      336.04     54.40 o
   4   1   9      598.92      544.90     76.65 o
  -7   2   9      332.81      376.56     50.11 o
  -5   2   9      713.97      682.09     64.26 o
  -3   2   9       86.94       72.30     20.46 o
  -1   2   9     4171.67     4091.93     97.43 o
   1   2   9     2025.37     2010.18    103.43 o
   3   2   9      647.68      564.86     74.40 o
   5   2   9       30.13       64.64     27.75 o
  -8   3   9      287.49      258.35     63.31 o
  -6   3   9     1328.52     1204.36     76.85 o
  -4   3   9     2496.24     2537.97     80.01 o
  -2   3   9      786.07      683.55     46.65 o
   0   3   9     2407.83     2191.15     93.02 o
   2   3   9      568.64      573.01     71.35 o
   4   3   9     1172.37     1228.60    117.73 o
  -7   4   9       95.63      148.12     33.81 o
  -5   4   9     1044.51      975.72     54.61 o
  -3   4   9      514.91      535.50     42.59 o
  -1   4   9     1127.09     1161.12    102.17 o
   1   4   9      276.99      320.79     51.41 o
   3   4   9      801.60      781.05     88.77 o
   5   4   9      271.15      278.83     60.02 o
  -8   5   9       27.41       27.38     30.80 o
  -6   5   9       41.35       53.04     21.38 o
  -4   5   9      194.96      187.46     25.40 o
  -2   5   9      604.09      590.41     43.46 o
   0   5   9      577.79      522.01     40.65 o
   2   5   9      111.45       71.86     27.83 o
   4   5   9       91.39      124.25     39.05 o
  -7   6   9       16.58       37.05     20.94 o
  -5   6   9       64.63      103.15     25.32 o
  -3   6   9       26.21       15.11      9.89 o
  -1   6   9      383.24      325.27     58.43 o
   1   6   9       32.19       22.24     22.99 o
   3   6   9      542.89      569.44     58.23 o
   5   6   9      395.72      380.27     72.83 o
  -6   7   9     1013.88      892.86     77.17 o
  -4   7   9      643.75      602.79     87.26 o
  -2   7   9      117.82      140.68     21.55 o
   0   7   9      222.05      236.49     34.77 o
   2   7   9     1233.77     1324.45     77.78 o
   4   7   9     2353.57     2399.54    110.47 o
  -7   8   9      753.99      590.69    106.08 o
  -5   8   9     3589.18     3543.60    126.39 o
  -3   8   9       16.62       27.80     14.37 o
  -1   8   9      280.69      209.67     27.60 o
   1   8   9      574.94      644.77     71.35 o
   3   8   9     3378.78     3302.98    122.13 o
   5   8   9     1033.15      926.48     86.47 o
  -6   9   9      523.90      536.74     61.13 o
  -4   9   9      430.41      452.54    118.91 o
  -2   9   9      121.18       79.12     16.11 o
   0   9   9      684.09      770.90     47.48 o
   2   9   9      747.07      844.14    138.59 o
   4   9   9     1545.93     1550.30    106.78 o
  -7  10   9       52.91       54.57     24.81 o
  -5  10   9       79.94       66.07     23.38 o
  -3  10   9        7.15       -1.81      9.81 o
  -1  10   9      759.43      733.05     86.93 o
   1  10   9      438.37      439.50     78.70 o
   3  10   9      793.16      902.70     76.19 o
   5  10   9      132.77      121.48     42.34 o
  -6  11   9       51.29       42.34     23.02 o
  -4  11   9      117.45      101.40     24.81 o
  -2  11   9      146.31      112.06     35.93 o
   0  11   9       99.88      120.34     38.58 o
   2  11   9       72.92      106.13     45.34 o
   4  11   9       74.44      105.59     31.08 o
  -5  12   9      177.05      140.05     45.34 o
  -3  12   9      285.72      267.49     39.35 o
  -1  12   9     1375.62     1438.05     74.40 o
   1  12   9      397.93      387.00     40.61 o
   3  12   9      332.69      416.94     53.92 o
   5  12   9       94.81       85.55     51.33 o
  -6  13   9      470.58      554.36     63.98 o
  -4  13   9      377.16      338.57     44.76 o
  -2  13   9      409.36      439.92     49.43 o
   0  13   9     1805.43     1674.34     83.85 o
   2  13   9      193.39      174.82     42.33 o
   4  13   9      309.61      241.07    132.32 o
  -5  14   9       83.51       82.44     25.99 o
  -3  14   9       92.85       60.13     21.15 o
  -1  14   9     1844.33     1753.08     83.04 o
   1  14   9     1529.31     1486.61     86.98 o
   3  14   9      582.44      497.41     69.37 o
  -4  15   9       73.69       54.90     21.15 o
  -2  15   9      370.86      347.41     46.03 o
   0  15   9      767.95      706.90     66.06 o
   2  15   9      117.50      112.92     46.20 o
   4  15   9      347.66      318.86     61.13 o
  -5  16   9       14.26       17.40     17.51 o
  -3  16   9       18.77       47.91     29.09 o
  -1  16   9       29.70       21.67     17.11 o
   1  16   9       23.23       11.74     16.06 o
  -4  17   9       64.02       72.40     24.78 o
  -2  17   9       16.69       27.38     16.43 o
   0  17   9       97.30      120.97     39.35 o
  -3  18   9      457.14      523.37     58.03 o
  -1  18   9      444.22      528.29     58.95 o
   1  18   9      149.27      138.59     42.77 o
  -2  19   9      116.57      151.44     32.40 o
   0  19   9      392.22      287.96     55.61 o
  -3  20   9       97.65      198.47     51.33 o
  -1  20   9      261.54      303.51     45.17 o
   1  20   9      443.75      499.60     80.41 o
  -2  21   9      198.53      172.81     53.04 o
  -6   0  10      519.39      490.03    102.66 o
  -4   0  10      897.80      953.95     73.68 o
  -2   0  10     2838.48     2854.45    100.31 o
   0   0  10     2282.91     2359.41    159.12 o
   2   0  10       23.01        6.84     25.66 o
   4   0  10      353.59      349.03     92.39 o
  -7   1  10        3.16       21.02     15.80 o
  -5   1  10      311.58      321.46     36.18 o
  -3   1  10      781.59      737.07     43.72 o
  -1   1  10     1306.23     1346.57     61.00 o
   1   1  10      198.27      245.15     47.14 o
   3   1  10      360.13      400.55     66.01 o
   5   1  10     1119.10     1247.55    126.60 o
  -6   2  10       27.97       73.57     24.20 o
  -4   2  10      455.25      487.09     42.74 o
  -2   2  10      139.26      170.87     21.18 o
   0   2  10      336.70      365.38     72.72 o
   2   2  10       86.95       64.79     27.04 o
   4   2  10      301.79      378.41     69.05 o
  -7   3  10      255.24      226.82     62.45 o
  -5   3  10      120.94      126.70     23.13 o
  -3   3  10       80.11       76.31     18.39 o
  -1   3  10       20.08       31.30     18.67 o
   1   3  10       51.63       37.47     23.02 o
   3   3  10       89.80       75.62     36.79 o
   5   3  10       45.92       82.13     44.48 o
  -6   4  10      408.44      465.78     55.65 o
  -4   4  10     1875.76     1794.40     90.65 o
  -2   4  10      917.91      927.32     52.97 o
   0   4  10     1244.09     1352.85    104.05 o
   2   4  10       40.46       13.46     22.36 o
   4   4  10      417.42      410.11     78.70 o
  -7   5  10      260.81      288.66     47.78 o
  -5   5  10     2385.31     2407.31    143.72 o
  -3   5  10     1605.64     1589.35     64.87 o
  -1   5  10      802.36      798.91     48.38 o
   1   5  10      762.73      677.11     76.65 o
   3   5  10     1114.35     1021.08    179.65 o
  -6   6  10      746.77      679.28     67.23 o
  -4   6  10     1296.31     1319.67     80.13 o
  -2   6  10       97.86       88.41     27.56 o
   0   6  10      242.69      310.62     73.57 o
   2   6  10      926.96     1040.73    101.43 o
   4   6  10     1662.02     1715.39    144.94 o
  -7   7  10      227.91      225.85     59.88 o
  -5   7  10      636.88      566.13     59.44 o
  -3   7  10       42.02       35.40     17.51 o
  -1   7  10      254.23      223.48     36.14 o
   1   7  10      302.55      364.41     57.46 o
   3   7  10      554.19      623.55     82.98 o
  -6   8  10       12.95        8.90     14.24 o
  -4   8  10       70.11      106.55     26.29 o
  -2   8  10       14.63        8.82     13.65 o
   0   8  10      236.63      215.99     28.98 o
   2   8  10      215.99      132.46     58.17 o
   4   8  10       47.03       -0.47     25.88 o
  -5   9  10      627.08      588.85     60.87 o
  -3   9  10      157.57      153.00     30.83 o
  -1   9  10      273.79      257.70     30.32 o
   1   9  10      271.77      309.25     99.24 o
   3   9  10      605.70      534.40    136.88 o
  -6  10  10      453.66      450.16     56.86 o
  -4  10  10     2731.31     2701.86    111.32 o
  -2  10  10     1289.26     1358.09    154.84 o
   0  10  10     1353.32     1319.06     65.11 o
   2  10  10      103.44      133.05     37.98 o
   4  10  10      394.68      395.04     68.96 o
  -5  11  10     1492.00     1406.75     88.39 o
  -3  11  10     3492.11     3558.63    126.19 o
  -1  11  10     2043.19     1961.20     87.95 o
   1  11  10      209.36      195.20     46.00 o
   3  11  10       73.10       98.53     36.88 o
  -4  12  10      900.94      879.99     75.76 o
  -2  12  10      892.97      805.03     69.05 o
   0  12  10     1130.57     1146.94    151.42 o
   2  12  10       65.64       30.11     27.04 o
   4  12  10      193.71      212.16     75.28 o
  -5  13  10      255.51      253.58     41.73 o
  -3  13  10      218.42      199.87     35.67 o
  -1  13  10      114.35      119.89     28.73 o
   1  13  10      140.37       53.04     39.35 o
   3  13  10       18.78       48.35     59.03 o
  -4  14  10      123.62      111.34     81.27 o
  -2  14  10       58.85       58.17     20.88 o
   0  14  10      116.07       90.98     27.51 o
   2  14  10       42.83      -29.09     29.09 o
  -3  15  10       78.23       81.17     43.63 o
  -1  15  10      365.08      358.06     47.91 o
   1  15  10       87.77      123.19     49.62 o
  -4  16  10      726.10      733.06    143.72 o
  -2  16  10      722.60      716.80     67.01 o
   0  16  10      796.76      791.24     73.15 o
   2  16  10      100.15       68.44     44.48 o
  -3  17  10      870.96      831.72     74.75 o
  -1  17  10      347.56      330.76     45.63 o
   1  17  10      277.24      390.10     87.26 o
  -2  18  10       38.90       91.61     28.23 o
   0  18  10      406.53      463.07    117.20 o
  -1  19  10       31.84        7.41     16.30 o
  -6   1  11      111.89       82.55     17.94 o
  -4   1  11      182.34      218.04     27.46 o
  -2   1  11      223.17      227.62     24.73 o
   0   1  11      733.46      716.28     80.45 o
   2   1  11      211.95      211.62     48.45 o
   4   1  11      279.54      219.05     52.62 o
  -7   2  11       91.01       53.04     35.93 o
  -5   2  11      270.28      273.60     33.80 o
  -3   2  11     1704.19     1578.06     56.32 o
  -1   2  11     1575.00     1563.39     91.73 o
   1   2  11      397.42      374.98     59.28 o
   3   2  11        3.62       -2.83     25.82 o
  -6   3  11      510.37      443.12     55.30 o
  -4   3  11     1573.61     1452.74     65.65 o
  -2   3  11      730.74      691.45     42.92 o
   0   3  11     1687.75     1746.02    102.75 o
   2   3  11      252.61      231.51     50.64 o
  -7   4  11      170.22      217.29     58.17 o
  -5   4  11      427.96      398.30    118.06 o
  -3   4  11      489.34      508.06     45.95 o
  -1   4  11      219.84      263.92     46.57 o
   1   4  11      598.25      574.52     73.19 o
   3   4  11      206.13      235.72     75.28 o
  -6   5  11       91.02       96.38     28.73 o
  -4   5  11      495.20      506.35     56.01 o
  -2   5  11      117.71      126.41     22.63 o
   0   5  11      104.04       90.87     34.22 o
   2   5  11      102.70       75.59     50.47 o
  -5   6  11        3.98       20.06     17.51 o
  -3   6  11      146.95      122.29     23.01 o
  -1   6  11       74.80       59.21     17.90 o
   1   6  11      592.10      510.71     71.79 o
   3   6  11      371.02      435.97     71.07 o
  -6   7  11       39.44       42.97     21.15 o
  -4   7  11      106.29       94.66     24.78 o
  -2   7  11       25.21       21.69     14.22 o
   0   7  11     2143.17     2159.42    116.71 o
   2   7  11     1196.16     1214.40    230.12 o
  -5   8  11       43.10       48.79     22.16 o
  -3   8  11      179.09      177.06     34.53 o
  -1   8  11      784.43      815.19     50.72 o
   1   8  11     3243.11     3435.29    156.59 o
   3   8  11      846.44      733.48     94.97 o
  -4   9  11      172.73      189.65     34.81 o
  -2   9  11      139.93       94.95     24.60 o
   0   9  11     1741.98     1665.93    122.03 o
   2   9  11      651.51      788.13    109.50 o
  -5  10  11       36.05       29.73     17.61 o
  -3  10  11      563.72      637.82     63.27 o
  -1  10  11      411.67      420.47     50.14 o
   1  10  11      502.32      595.41    106.08 o
   3  10  11       49.83       66.17     41.92 o
  -4  11  11       57.00       72.65     23.38 o
  -2  11  11       69.85       69.47     22.61 o
   0  11  11       55.16       46.20     32.51 o
   2  11  11       82.33       17.97     33.36 o
  -3  12  11      915.63      910.28     76.46 o
  -1  12  11      393.69      379.57     51.33 o
   1  12  11      285.08      309.68     75.28 o
  -4  13  11      676.79      576.29     65.87 o
  -2  13  11      597.38      620.70     64.49 o
   0  13  11      751.10      619.37     99.24 o
   2  13  11       21.92       70.15     39.35 o
  -3  14  11      889.72      937.72     80.38 o
  -1  14  11     1350.78     1402.88    117.20 o
   1  14  11      459.34      561.19    104.37 o
  -2  15  11      201.60      214.24     36.71 o
   0  15  11      215.06      195.05     53.04 o
  -1  16  11       35.90       23.40     15.80 o
  -6   0  12       54.49       80.41     42.77 o
  -4   0  12     2073.30     2013.25     96.44 o
  -2   0  12      253.25      242.96     63.31 o
   0   0  12      193.08      165.96     56.46 o
   2   0  12      188.01      229.27     78.70 o
  -5   1  12      327.39      378.91     35.60 o
  -3   1  12      744.78      787.34     57.38 o
  -1   1  12       83.72      118.86     48.76 o
   1   1  12      722.60      752.10     90.71 o
  -6   2  12       88.55      160.83     51.33 o
  -4   2  12      141.90      150.42     21.31 o
  -2   2  12       76.88       88.97     29.04 o
   0   2  12       94.15      106.34     35.55 o
   2   2  12      208.36      192.95     70.15 o
  -5   3  12       81.76       52.56     19.36 o
  -3   3  12       15.33       11.57     10.97 o
  -1   3  12       61.04       42.06     24.25 o
   1   3  12       82.54       94.05     39.70 o
  -4   4  12      745.60      733.93     69.84 o
  -2   4  12      218.49      316.64     50.43 o
   0   4  12      226.21      236.27     48.99 o
   2   4  12      230.99      215.71     54.80 o
  -5   5  12      792.68      788.15     75.76 o
  -3   5  12      596.63      645.25     53.81 o
  -1   5  12      273.29      195.98     43.85 o
   1   5  12     1415.65     1432.83    125.80 o
  -4   6  12       17.71       24.49     19.15 o
  -2   6  12        9.79        5.96     12.30 o
   0   6  12     1578.48     1543.20    122.76 o
   2   6  12     1147.26     1322.90    128.09 o
  -5   7  12       42.72       31.74     17.36 o
  -3   7  12      144.30      132.70     31.95 o
  -1   7  12      164.73      179.37     41.73 o
   1   7  12      866.72      976.21    104.39 o
  -4   8  12       11.05       36.67     16.29 o
  -2   8  12      196.02      236.35     38.57 o
   0   8  12      151.34      151.21     46.20 o
   2   8  12       36.89       68.44     47.91 o
  -3   9  12       87.11       76.41     35.07 o
  -1   9  12      179.66      169.38     53.04 o
   1   9  12      401.54      292.56     57.47 o
  -4  10  12     1166.13     1288.35    102.66 o
  -2  10  12      187.51      214.46     36.98 o
   0  10  12      360.26      313.10     75.28 o
   2  10  12      251.26      150.56     66.73 o
  -3  11  12     1179.47     1104.37     76.69 o
  -1  11  12       69.07       32.51     27.38 o
   1  11  12      274.24      246.38     73.57 o
  -2  12  12      289.03      326.40     46.44 o
   0  12  12       77.22      153.99     54.75 o
  -3  13  12       48.87       61.59     25.66 o
  -2  14  12       26.96       42.77     22.24 o
  -4   1  13      314.41      318.89     33.17 o
  -2   1  13      250.43      159.90     47.05 o
   0   1  13      194.98      295.90     57.38 o
  -5   2  13      534.60      518.42     80.41 o
  -3   2  13     1344.25     1484.53    117.35 o
  -1   2  13       20.64       22.98     36.79 o
   1   2  13      120.16       99.24     53.04 o
  -4   3  13     1091.85      967.51     64.68 o
  -2   3  13      600.46      673.14     79.07 o
   0   3  13      203.38      241.16     56.17 o
  -3   4  13      295.86      418.88     62.23 o
  -1   4  13      106.57      129.27     43.35 o
   1   4  13      363.33      388.39     97.52 o
  -4   5  13       49.59       66.73     29.09 o
  -2   5  13       45.68       41.81     27.12 o
   0   5  13       33.24       28.67     34.53 o
  -3   6  13      151.80      209.38     35.71 o
  -1   6  13      306.65      262.25     53.83 o
  -4   7  13      164.79      215.58     46.20 o
   0   7  13      943.38     1271.24    171.10 o
  -3   8  13     1100.33     1154.89     94.10 o
  -3  10  13      435.31      345.61     59.88 o
 
